# Supplementary material for: 2-Amino-4,6-dimethyl­pyridinium benzoate
Source: Acta Crystallogr Sect E Struct Rep Online. 2010 Sep 4;66(Pt 10):o2496. doi: 10.1107/S1600536810034811 (PMC2983164; doi:10.1107/S1600536810034811)
Supplement: Supplementary file 1 [file e-66-o2496-sup1.cif]

##############################################################################
###                                                                        ###
###        Electronic paper (Acta Crystallographica Section E)             ###
###                                                                        ###
##############################################################################
#                                                                            #
# This CIF contains the data in a paper accepted for publication in Acta     #
# Crystallographica Section E. It conforms to the requirements of Notes      #
# for Authors for Section E, and has been peer reviewed under the auspices   #
# of the IUCr Commission on Journals.                                        #
#                                                                            #
# Full details of the Crystallographic Information File format               #
# are given in the paper "The Crystallographic Information File (CIF):       #
# a New Standard Archive File for Crystallography" by S. R. Hall, F. H.      #
# Allen and I. D. Brown [Acta Cryst. (1991), A47, 655-685].                  #
#                                                                            #
# The current version of the core CIF dictionary is obtainable from          #
# ftp://ftp.iucr.org/pub/cif_core.dic. The current version number is 2.4.    #
#                                                                            #
# Software is freely available for graphical display of the structure(s) in  #
# this CIF.  For information consult the CIF home page http://www.iucr.org/  #
# cif/home.html                                                              #
#                                                                            #
# This file may be used for bona fide research purposes within the           #
# scientific community so long as proper attribution is given to the journal # 
# article from which it was obtained.                                        #
#                                                                            #
##############################################################################
                                             
data_global
_audit_creation_method     'form.cif (version 2.0)'
_journal_data_validation_number     ?
_journal_date_recd_electronic     2010-08-17
_journal_date_accepted     2010-08-29
_journal_name_full     'Acta Crystallographica, Section E'
_journal_year     2010
_journal_volume     66
_journal_issue     10
_journal_page_first     o2496
_journal_page_last     o2496
_journal_paper_category     QO
_journal_coeditor_code     FJ2327
_publ_contact_author_name     'Prof. Fun, Hoong-Kun'
_publ_contact_author_address
;
      X-ray Crystallography Unit
      School of Physics
      Universiti Sains Malaysia
      11800 USM, Penang
      MALAYSIA
;
_publ_contact_author_email     'hkfun@usm.my'
_publ_contact_author_fax     '604 6579150'
_publ_contact_author_phone     '604 6533652'
_publ_section_title
;
2-Amino-4,6-dimethylpyridinium benzoate
;
loop_
    _publ_author_name
    _publ_author_footnote
    _publ_author_address
    'Mohd Razip Asaruddin' ?
;     Pharmaceutical Design and Simulation Laboratory
      School of Pharmaceutical Sciences
      Universiti Sains Malaysia
      11800 USM, Penang
      Malaysia
;
    'Habibah A Wahab'
;
      Additional correspondence author, e-mail: habibah@ipharm.gov.my or
      habibahw@usm.my.
      Institute of Pharmaceutical and Neutraceuticals,
      Malaysia Ministry of Science and Technology and Innovation
      Science Complex,
      11900, Penang, Malaysia.
;
;
      Institute of Pharmaceutical and Neutraceuticals,
      Malaysia Ministry of Science and Technology and Innovation,
      Science Complex, 11900, Penang, Malaysia
;
    'Nornisah Mohamed' ?
;     Pharmaceutical Design and Simulation Laboratory
      School of Pharmaceutical Sciences
      Universiti Sains Malaysia
      11800 USM, Penang
      Malaysia
;
    'Mohd Mustaqim Rosli' ?
;
      X-ray Crystallography Unit
      School of Physics
      Universiti Sains Malaysia
      11800 USM, Penang
      Malaysia
;
    'Hoong-Kun Fun'
;
      Thomson Reuters ResearcherID: A-3561-2009.
;
;     X-ray Crystallography Unit
      School of Physics
      Universiti Sains Malaysia
      11800 USM, Penang
      Malaysia
;
data_I
_audit_creation_method     SHELXL-97
_chemical_name_systematic
;
2-Amino-4,6-dimethylpyridinium benzoate
;
_chemical_name_common
;
;
_chemical_formula_moiety     'C7 H11 N2 +, C7 H5 O2 -'
_chemical_formula_sum     'C14 H16 N2 O2'
_chemical_formula_iupac     'C7 H11 N2 +, C7 H5 O2 -'
_chemical_formula_weight     244.29
_chemical_melting_point     ?
_symmetry_cell_setting     monoclinic
_symmetry_space_group_name_H-M     'P 21/c'
_symmetry_space_group_name_Hall     '-P 2ybc'
loop_
    _symmetry_equiv_pos_as_xyz
    'x, y, z'
    '-x, y+1/2, -z+1/2'
    '-x, -y, -z'
    'x, -y-1/2, z-1/2'
_cell_length_a     7.5362(16)
_cell_length_b     22.937(4)
_cell_length_c     8.2124(14)
_cell_angle_alpha     90.00
_cell_angle_beta     109.820(2)
_cell_angle_gamma     90.00
_cell_volume     1335.5(4)
_cell_formula_units_Z     4
_cell_measurement_reflns_used     1881
_cell_measurement_theta_min     2.78
_cell_measurement_theta_max     30.07
_cell_measurement_temperature     296(2)
_exptl_crystal_description     'plate'
_exptl_crystal_colour     'colourless'
_exptl_crystal_size_max     0.57
_exptl_crystal_size_mid     0.23
_exptl_crystal_size_min     0.05
_exptl_crystal_density_diffrn     1.215
_exptl_crystal_density_meas     ?
_exptl_crystal_density_method     'not measured'
_exptl_crystal_F_000     520
_exptl_absorpt_coefficient_mu     0.082
_exptl_absorpt_correction_type     multi-scan
_exptl_absorpt_process_details     '(SADABS;p Bruker, 2009)'
_exptl_absorpt_correction_T_min     0.9544
_exptl_absorpt_correction_T_max     0.9955
_exptl_special_details
;
;
_diffrn_ambient_temperature     296(2)
_diffrn_radiation_type     MoK\a
_diffrn_radiation_wavelength     0.71073
_diffrn_radiation_source     'fine-focus sealed tube'
_diffrn_radiation_monochromator     graphite
_diffrn_measurement_device_type
;
Bruker SMART APEXII CCD area-detector diffractometer
;
_diffrn_measurement_method     '\f and \w scans'
_diffrn_detector_area_resol_mean     ?
_diffrn_reflns_number     7639
_diffrn_reflns_av_R_equivalents     0.0292
_diffrn_reflns_av_sigmaI/netI     0.0257
_diffrn_reflns_theta_min     2.78
_diffrn_reflns_theta_max     25.00
_diffrn_reflns_theta_full     25.00
_diffrn_measured_fraction_theta_max     0.997
_diffrn_measured_fraction_theta_full     0.997
_diffrn_reflns_limit_h_min     -8
_diffrn_reflns_limit_h_max     8
_diffrn_reflns_limit_k_min     -27
_diffrn_reflns_limit_k_max     26
_diffrn_reflns_limit_l_min     -9
_diffrn_reflns_limit_l_max     9
_diffrn_standards_number     0
_diffrn_standards_interval_count     .
_diffrn_standards_interval_time     .
_diffrn_standards_decay_%     ?
_refine_special_details
;
 Refinement of F^2^ against ALL reflections.  The weighted R-factor wR and
 goodness of fit S are based on F^2^, conventional R-factors R are based
 on F, with F set to zero for negative F^2^. The threshold expression of
 F^2^ > 2sigma(F^2^) is used only for calculating R-factors(gt) etc. and is
 not relevant to the choice of reflections for refinement.  R-factors based
 on F^2^ are statistically about twice as large as those based on F, and R-
 factors based on ALL data will be even larger.
;
_reflns_number_total     2336
_reflns_number_gt     1527
_reflns_threshold_expression     I>2\s(I)
_refine_ls_structure_factor_coef     Fsqd
_refine_ls_matrix_type     full
_refine_ls_R_factor_all     0.0727
_refine_ls_R_factor_gt     0.0444
_refine_ls_wR_factor_gt     0.1087
_refine_ls_wR_factor_ref     0.1268
_refine_ls_goodness_of_fit_ref     1.024
_refine_ls_restrained_S_all     1.024
_refine_ls_number_reflns     2336
_refine_ls_number_parameters     199
_refine_ls_number_restraints     0
_refine_ls_hydrogen_treatment     mixed
_refine_ls_weighting_scheme     calc
_refine_ls_weighting_details
         'calc w=1/[\s^2^(Fo^2^)+(0.0636P)^2^+0.0715P] where P=(Fo^2^+2Fc^2^)/3'
_atom_sites_solution_hydrogens     geom
_atom_sites_solution_primary     direct
_atom_sites_solution_secondary     difmap
_refine_ls_shift/su_max     0.000
_refine_ls_shift/su_mean     0.000
_refine_diff_density_max     0.098
_refine_diff_density_min     -0.142
_refine_ls_extinction_method     none
_refine_ls_extinction_coef     ?
loop_
    _atom_type_symbol
    _atom_type_description
    _atom_type_scat_dispersion_real
    _atom_type_scat_dispersion_imag
    _atom_type_scat_source
    'C' 'C' 0.0033 0.0016
                         'International Tables Vol C Tables 4.2.6.8 and 6.1.1.4'
    'H' 'H' 0.0000 0.0000
                         'International Tables Vol C Tables 4.2.6.8 and 6.1.1.4'
    'O' 'O' 0.0106 0.0060
                         'International Tables Vol C Tables 4.2.6.8 and 6.1.1.4'
    'N' 'N' 0.0061 0.0033
                         'International Tables Vol C Tables 4.2.6.8 and 6.1.1.4'
_computing_data_collection     'APEX2 (Bruker, 2009)'
_computing_cell_refinement     'SAINT (Bruker, 2009)'
_computing_data_reduction     'SAINT (Bruker, 2009)'
_computing_structure_solution     'SHELXTL (Sheldrick, 2008)'
_computing_structure_refinement     'SHELXTL (Sheldrick, 2008)'
_computing_molecular_graphics     'SHELXTL (Sheldrick, 2008)'
_computing_publication_material
                             'SHELXTL (Sheldrick, 2008) and PLATON (Spek, 2009)'
loop_
    _atom_site_type_symbol
    _atom_site_label
    _atom_site_fract_x
    _atom_site_fract_y
    _atom_site_fract_z
    _atom_site_U_iso_or_equiv
    _atom_site_adp_type
    _atom_site_calc_flag
    _atom_site_refinement_flags
    _atom_site_occupancy
    _atom_site_disorder_assembly
    _atom_site_disorder_group
    O O1 0.5868(2) 0.30973(6) 0.23891(18) 0.0874(5) Uani d . 1 . .
    O O2 0.5079(2) 0.40213(6) 0.18422(17) 0.0833(5) Uani d . 1 . .
    C C1 0.6431(3) 0.42956(9) 0.5357(3) 0.0703(5) Uani d . 1 . .
    H H1A 0.5807 0.4584 0.4578 0.084 Uiso calc R 1 . .
    C C2 0.7115(3) 0.44196(11) 0.7090(3) 0.0868(6) Uani d . 1 . .
    H H2A 0.6943 0.4789 0.7480 0.104 Uiso calc R 1 . .
    C C3 0.8046(3) 0.40029(12) 0.8240(3) 0.0924(7) Uani d . 1 . .
    H H3A 0.8500 0.4087 0.9418 0.111 Uiso calc R 1 . .
    C C4 0.8316(3) 0.34597(11) 0.7670(3) 0.0872(7) Uani d . 1 . .
    H H4A 0.8968 0.3177 0.8460 0.105 Uiso calc R 1 . .
    C C5 0.7621(3) 0.33309(9) 0.5921(3) 0.0722(5) Uani d . 1 . .
    H H5A 0.7807 0.2962 0.5535 0.087 Uiso calc R 1 . .
    C C6 0.6651(2) 0.37496(8) 0.4747(2) 0.0583(5) Uani d . 1 . .
    C C7 0.5808(3) 0.36135(8) 0.2857(2) 0.0635(5) Uani d . 1 . .
    N N1 0.33910(19) 0.38091(6) -0.15464(18) 0.0574(4) Uani d . 1 . .
    H H1N1 0.3994 0.3858 -0.0211 0.069 Uiso d R 1 . .
    N N2 0.4633(2) 0.28852(6) -0.1151(2) 0.0734(5) Uani d . 1 . .
    H H1N2 0.5218 0.2955 0.0136 0.088 Uiso d R 1 . .
    H H2N2 0.4965 0.2603 -0.1752 0.088 Uiso d R 1 . .
    C C8 0.2395(2) 0.42572(7) -0.2537(2) 0.0616(5) Uani d . 1 . .
    C C9 0.1624(3) 0.41807(9) -0.4262(3) 0.0703(5) Uani d . 1 . .
    H H9A 0.0956 0.4485 -0.4947 0.084 Uiso calc R 1 . .
    C C10 0.1811(3) 0.36533(9) -0.5041(2) 0.0692(5) Uani d . 1 . .
    C C11 0.2816(3) 0.32162(8) -0.4016(2) 0.0660(5) Uani d . 1 . .
    H H11A 0.2959 0.2863 -0.4511 0.079 Uiso calc R 1 . .
    C C12 0.3632(3) 0.32926(7) -0.2236(2) 0.0582(5) Uani d . 1 . .
    C C13 0.2269(4) 0.47999(10) -0.1583(4) 0.0817(7) Uani d . 1 . .
    H H13A 0.086(9) 0.490(3) -0.181(9) 0.123 Uiso d P 0.50 A 1
    H H13B 0.285(10) 0.475(3) -0.023(9) 0.123 Uiso d P 0.50 B 1
    H H13C 0.298(10) 0.513(2) -0.195(8) 0.123 Uiso d P 0.50 C 1
    H H13D 0.155(12) 0.506(3) -0.232(7) 0.123 Uiso d P 0.50 D 2
    H H13E 0.344(8) 0.494(3) -0.087(10) 0.123 Uiso d P 0.50 E 2
    H H13F 0.184(10) 0.470(3) -0.045(10) 0.123 Uiso d P 0.50 F 2
    C C14 0.0940(5) 0.3577(2) -0.6963(3) 0.0984(8) Uani d . 1 . .
    H H14A 0.143(11) 0.323(5) -0.738(10) 0.148 Uiso d P 0.50 G 1
    H H14B 0.117(14) 0.392(3) -0.758(11) 0.148 Uiso d P 0.50 H 1
    H H14C -0.041(12) 0.347(3) -0.724(9) 0.148 Uiso d P 0.50 I 1
    H H14D 0.071(13) 0.319(5) -0.722(11) 0.148 Uiso d P 0.50 J 2
    H H14E 0.179(10) 0.376(5) -0.759(10) 0.148 Uiso d P 0.50 K 2
    H H14F -0.037(11) 0.382(3) -0.749(9) 0.148 Uiso d P 0.50 L 2
loop_
    _atom_site_aniso_label
    _atom_site_aniso_U_11
    _atom_site_aniso_U_22
    _atom_site_aniso_U_33
    _atom_site_aniso_U_12
    _atom_site_aniso_U_13
    _atom_site_aniso_U_23
    O1 0.1331(13) 0.0527(8) 0.0720(9) -0.0037(8) 0.0288(8) 0.0009(7)
    O2 0.1135(12) 0.0558(8) 0.0663(9) -0.0009(7) 0.0119(8) 0.0059(7)
    C1 0.0710(12) 0.0710(13) 0.0675(13) 0.0012(10) 0.0216(10) -0.0006(10)
    C2 0.0918(16) 0.0927(16) 0.0724(15) 0.0031(12) 0.0231(12) -0.0119(13)
    C3 0.0939(16) 0.114(2) 0.0648(14) -0.0117(14) 0.0210(12) -0.0052(14)
    C4 0.0785(14) 0.0990(18) 0.0745(15) -0.0042(12) 0.0135(11) 0.0235(13)
    C5 0.0718(12) 0.0666(12) 0.0748(14) -0.0054(9) 0.0204(10) 0.0104(10)
    C6 0.0551(10) 0.0569(11) 0.0638(11) -0.0076(8) 0.0212(8) 0.0039(9)
    C7 0.0713(12) 0.0520(11) 0.0673(12) -0.0098(9) 0.0238(9) 0.0053(10)
    N1 0.0639(9) 0.0481(8) 0.0611(9) -0.0003(7) 0.0223(7) 0.0034(7)
    N2 0.1069(13) 0.0532(9) 0.0645(10) 0.0139(8) 0.0348(9) 0.0070(8)
    C8 0.0552(10) 0.0549(11) 0.0730(13) 0.0005(8) 0.0192(9) 0.0079(9)
    C9 0.0616(11) 0.0704(13) 0.0755(14) 0.0094(9) 0.0187(10) 0.0136(10)
    C10 0.0580(11) 0.0871(14) 0.0641(12) 0.0035(10) 0.0228(9) 0.0068(11)
    C11 0.0721(12) 0.0667(12) 0.0664(12) 0.0017(9) 0.0328(10) -0.0042(9)
    C12 0.0643(11) 0.0513(10) 0.0650(12) 0.0000(8) 0.0297(9) 0.0049(9)
    C13 0.0840(17) 0.0544(13) 0.0937(19) 0.0083(11) 0.0132(14) -0.0013(12)
    C14 0.093(2) 0.130(3) 0.0671(15) 0.014(2) 0.0203(14) 0.0021(16)
_geom_special_details
;
 All esds (except the esd in the dihedral angle between two l.s. planes)
 are estimated using the full covariance matrix.  The cell esds are taken
 into account individually in the estimation of esds in distances, angles
 and torsion angles; correlations between esds in cell parameters are only
 used when they are defined by crystal symmetry.  An approximate (isotropic)
 treatment of cell esds is used for estimating esds involving l.s. planes.
;
loop_
    _geom_bond_atom_site_label_1
    _geom_bond_atom_site_label_2
    _geom_bond_site_symmetry_2
    _geom_bond_distance
    _geom_bond_publ_flag
    O1 C7 . 1.250(2) ?
    O2 C7 . 1.249(2) ?
    C1 C2 . 1.369(3) ?
    C1 C6 . 1.380(3) ?
    C1 H1A . 0.9300 ?
    C2 C3 . 1.360(3) ?
    C2 H2A . 0.9300 ?
    C3 C4 . 1.370(3) ?
    C3 H3A . 0.9300 ?
    C4 C5 . 1.384(3) ?
    C4 H4A . 0.9300 ?
    C5 C6 . 1.381(3) ?
    C5 H5A . 0.9300 ?
    C6 C7 . 1.497(3) ?
    N1 C12 . 1.352(2) ?
    N1 C8 . 1.367(2) ?
    N1 H1N1 . 1.0414 ?
    N2 C12 . 1.335(2) ?
    N2 H1N2 . 1.0101 ?
    N2 H2N2 . 0.9002 ?
    C8 C9 . 1.348(3) ?
    C8 C13 . 1.491(3) ?
    C9 C10 . 1.398(3) ?
    C9 H9A . 0.9300 ?
    C10 C11 . 1.362(3) ?
    C10 C14 . 1.500(3) ?
    C11 C12 . 1.391(3) ?
    C11 H11A . 0.9300 ?
    C13 H13A . 1.04(6) ?
    C13 H13B . 1.06(7) ?
    C13 H13C . 1.04(5) ?
    C13 H13D . 0.89(6) ?
    C13 H13E . 0.93(6) ?
    C13 H13F . 1.11(7) ?
    C14 H14A . 0.99(9) ?
    C14 H14B . 0.98(10) ?
    C14 H14C . 1.00(8) ?
    C14 H14D . 0.90(10) ?
    C14 H14E . 1.03(10) ?
    C14 H14F . 1.09(7) ?
loop_
    _geom_angle_atom_site_label_1
    _geom_angle_atom_site_label_2
    _geom_angle_atom_site_label_3
    _geom_angle_site_symmetry_1
    _geom_angle_site_symmetry_3
    _geom_angle
    _geom_angle_publ_flag
    C2 C1 C6 . . 121.1(2) ?
    C2 C1 H1A . . 119.4 ?
    C6 C1 H1A . . 119.4 ?
    C3 C2 C1 . . 120.0(2) ?
    C3 C2 H2A . . 120.0 ?
    C1 C2 H2A . . 120.0 ?
    C2 C3 C4 . . 120.2(2) ?
    C2 C3 H3A . . 119.9 ?
    C4 C3 H3A . . 119.9 ?
    C3 C4 C5 . . 120.1(2) ?
    C3 C4 H4A . . 120.0 ?
    C5 C4 H4A . . 120.0 ?
    C6 C5 C4 . . 120.0(2) ?
    C6 C5 H5A . . 120.0 ?
    C4 C5 H5A . . 120.0 ?
    C1 C6 C5 . . 118.58(18) ?
    C1 C6 C7 . . 120.30(16) ?
    C5 C6 C7 . . 121.10(17) ?
    O2 C7 O1 . . 123.88(17) ?
    O2 C7 C6 . . 118.14(16) ?
    O1 C7 C6 . . 117.98(16) ?
    C12 N1 C8 . . 122.30(16) ?
    C12 N1 H1N1 . . 117.7 ?
    C8 N1 H1N1 . . 120.0 ?
    C12 N2 H1N2 . . 122.4 ?
    C12 N2 H2N2 . . 109.7 ?
    H1N2 N2 H2N2 . . 125.7 ?
    C9 C8 N1 . . 118.79(17) ?
    C9 C8 C13 . . 125.41(18) ?
    N1 C8 C13 . . 115.79(18) ?
    C8 C9 C10 . . 121.30(17) ?
    C8 C9 H9A . . 119.4 ?
    C10 C9 H9A . . 119.4 ?
    C11 C10 C9 . . 118.37(18) ?
    C11 C10 C14 . . 121.2(2) ?
    C9 C10 C14 . . 120.5(2) ?
    C10 C11 C12 . . 120.77(18) ?
    C10 C11 H11A . . 119.6 ?
    C12 C11 H11A . . 119.6 ?
    N2 C12 N1 . . 117.34(16) ?
    N2 C12 C11 . . 124.19(17) ?
    N1 C12 C11 . . 118.47(16) ?
    C8 C13 H13A . . 109(3) ?
    C8 C13 H13B . . 112(3) ?
    H13A C13 H13B . . 104(4) ?
    C8 C13 H13C . . 109(3) ?
    H13A C13 H13C . . 113(4) ?
    H13B C13 H13C . . 109(4) ?
    C8 C13 H13D . . 109(4) ?
    H13A C13 H13D . . 52(4) ?
    H13B C13 H13D . . 137(5) ?
    H13C C13 H13D . . 65(4) ?
    C8 C13 H13E . . 113(4) ?
    H13A C13 H13E . . 137(4) ?
    H13B C13 H13E . . 54(4) ?
    H13C C13 H13E . . 57(4) ?
    H13D C13 H13E . . 116(5) ?
    C8 C13 H13F . . 111(3) ?
    H13A C13 H13F . . 68(4) ?
    H13C C13 H13F . . 136(4) ?
    H13D C13 H13F . . 115(5) ?
    H13E C13 H13F . . 92(5) ?
    C10 C14 H14A . . 112(5) ?
    C10 C14 H14B . . 111(5) ?
    H14A C14 H14B . . 108(6) ?
    C10 C14 H14C . . 108(4) ?
    H14A C14 H14C . . 102(7) ?
    H14B C14 H14C . . 115(6) ?
    C10 C14 H14D . . 110(6) ?
    H14B C14 H14D . . 135(7) ?
    H14C C14 H14D . . 67(5) ?
    C10 C14 H14E . . 111(4) ?
    H14A C14 H14E . . 77(5) ?
    H14C C14 H14E . . 138(5) ?
    H14D C14 H14E . . 112(7) ?
    C10 C14 H14F . . 112(3) ?
    H14A C14 H14F . . 132(6) ?
    H14B C14 H14F . . 72(5) ?
    H14C C14 H14F . . 46(4) ?
    H14D C14 H14F . . 109(7) ?
    H14E C14 H14F . . 104(6) ?
loop_
    _geom_torsion_atom_site_label_1
    _geom_torsion_atom_site_label_2
    _geom_torsion_atom_site_label_3
    _geom_torsion_atom_site_label_4
    _geom_torsion_site_symmetry_1
    _geom_torsion_site_symmetry_2
    _geom_torsion_site_symmetry_3
    _geom_torsion_site_symmetry_4
    _geom_torsion
    _geom_torsion_publ_flag
    C6 C1 C2 C3 . . . . 0.7(3) ?
    C1 C2 C3 C4 . . . . 0.5(4) ?
    C2 C3 C4 C5 . . . . -0.8(4) ?
    C3 C4 C5 C6 . . . . -0.1(3) ?
    C2 C1 C6 C5 . . . . -1.6(3) ?
    C2 C1 C6 C7 . . . . 176.91(18) ?
    C4 C5 C6 C1 . . . . 1.3(3) ?
    C4 C5 C6 C7 . . . . -177.18(18) ?
    C1 C6 C7 O2 . . . . 7.2(3) ?
    C5 C6 C7 O2 . . . . -174.36(18) ?
    C1 C6 C7 O1 . . . . -172.47(18) ?
    C5 C6 C7 O1 . . . . 6.0(3) ?
    C12 N1 C8 C9 . . . . 0.1(2) ?
    C12 N1 C8 C13 . . . . -179.6(2) ?
    N1 C8 C9 C10 . . . . 0.7(3) ?
    C13 C8 C9 C10 . . . . -179.7(2) ?
    C8 C9 C10 C11 . . . . -0.8(3) ?
    C8 C9 C10 C14 . . . . 179.9(2) ?
    C9 C10 C11 C12 . . . . 0.2(3) ?
    C14 C10 C11 C12 . . . . 179.5(2) ?
    C8 N1 C12 N2 . . . . 179.88(16) ?
    C8 N1 C12 C11 . . . . -0.6(2) ?
    C10 C11 C12 N2 . . . . 179.94(18) ?
    C10 C11 C12 N1 . . . . 0.5(3) ?
loop_
    _geom_hbond_atom_site_label_D
    _geom_hbond_atom_site_label_H
    _geom_hbond_atom_site_label_A
    _geom_hbond_site_symmetry_A
    _geom_hbond_distance_DH
    _geom_hbond_distance_HA
    _geom_hbond_distance_DA
    _geom_hbond_angle_DHA
    _geom_hbond_publ_flag
    N1 H1N1 O2 . 1.04 1.65 2.683(2) 172 yes
    N2 H1N2 O1 . 1.01 1.78 2.779(2) 171 yes
    N2 H2N2 O1 4_565 0.90 1.97 2.853(2) 168 yes
