# Supplementary material for: 2-Amino-4,6-dimethyl­pyridinium benzoate
Source: Acta Crystallogr Sect E Struct Rep Online. 2010 Sep 4;66(Pt 10):o2496. doi: 10.1107/S1600536810034811 (PMC2983164; doi:10.1107/S1600536810034811)
Supplement: Supplementary file 2 [file e-66-o2496-Isup2.hkl]

# 
# h,k,l, Fc-squared, Fo-squared, sigma(Fo-squared) and status flag 
# 
data_I
_shelx_title ' badpm in P2(1)/c (RT)' 
_shelx_refln_list_code          4 
_shelx_F_calc_maximum      181.06 
_exptl_crystal_F_000       520.00 
_reflns_d_resolution_high  0.8409 
 
loop_ 
 _symmetry_equiv_pos_as_xyz 
 'x, y, z' 
 '-x, y+1/2, -z+1/2' 
 '-x, -y, -z' 
 'x, -y-1/2, z-1/2' 
 
_cell_length_a     7.5362 
_cell_length_b    22.9373 
_cell_length_c     8.2124 
_cell_angle_alpha  90.000 
_cell_angle_beta  109.820 
_cell_angle_gamma  90.000 
 
_shelx_F_squared_multiplier     1.000 
 
loop_ 
 _refln_index_h 
 _refln_index_k 
 _refln_index_l 
 _refln_F_squared_calc 
 _refln_F_squared_meas 
 _refln_F_squared_sigma 
 _refln_observed_status 
   2   0   0     5263.65     4718.25     54.59 o 
   3   0   0      459.66      417.71     11.95 o 
   4   0   0        8.21        9.45      1.67 o 
   5   0   0       25.27       28.75      6.69 o 
   6   0   0       51.98       54.72      3.87 o 
   7   0   0       26.99       26.82      3.48 o 
   8   0   0        0.10        0.24      3.13 o 
   2   1   0      255.44      254.40      8.44 o 
   3   1   0       17.67       20.99      4.29 o 
   4   1   0      194.75      175.41      4.50 o 
   5   1   0       11.08        9.01      2.58 o 
   6   1   0        5.12        9.89      2.66 o 
   7   1   0        0.90        1.35      1.23 o 
   8   1   0        0.26       -2.49      1.38 o 
   1   2   0     1190.88     1067.63      8.07 o 
   2   2   0     1874.44     1650.19     23.39 o 
   3   2   0        4.35        1.56      0.90 o 
   4   2   0       27.47       31.44      2.51 o 
   5   2   0        0.27        3.16      2.38 o 
   6   2   0        3.33        3.27      2.07 o 
   7   2   0        4.72        2.88      1.28 o 
   8   2   0        0.49       -1.45      1.18 o 
   1   3   0        1.48        1.76      0.36 o 
   2   3   0     2082.93     2017.81     11.12 o 
   4   3   0       38.38       40.36      2.80 o 
   5   3   0        1.98        3.73      1.49 o 
   6   3   0       12.42       12.74      1.73 o 
   7   3   0        5.06        3.79      1.41 o 
   8   3   0        0.21       -1.68      1.34 o 
   0   4   0    22889.88    20704.94    160.75 o 
   1   4   0       49.56       47.80      1.71 o 
   2   4   0      434.80      409.92      5.28 o 
   3   4   0       22.15       20.58      1.46 o 
   4   4   0      374.05      360.27      5.49 o 
   5   4   0        7.93        9.54      3.64 o 
   6   4   0      106.32      115.86      3.69 o 
   7   4   0        8.07        6.21      1.66 o 
   8   4   0        4.81        5.71      1.92 o 
   1   5   0        9.53       10.91      1.52 o 
   2   5   0      352.08      319.70      3.12 o 
   3   5   0       43.22       41.76      1.83 o 
   4   5   0      725.89      677.30     12.83 o 
   5   5   0      137.38      138.95      5.22 o 
   6   5   0        0.19        0.03      0.99 o 
   7   5   0        1.92        2.86      1.37 o 
   8   5   0        0.27       -1.05      1.40 o 
   0   6   0      509.76      526.30      7.60 o 
   1   6   0      165.04      176.33      2.91 o 
   2   6   0      219.09      221.06      3.03 o 
   3   6   0      178.53      159.37      3.31 o 
   4   6   0       47.42       52.44      2.24 o 
   5   6   0       25.54       21.78      3.92 o 
   6   6   0       53.62       66.78      3.02 o 
   7   6   0        1.91       -0.63      1.09 o 
   8   6   0        0.14       -0.20      2.18 o 
   1   7   0       29.99       32.29      1.88 o 
   2   7   0        2.68        1.90      0.65 o 
   3   7   0       59.54       57.59      2.26 o 
   4   7   0       33.29       38.97      2.16 o 
   5   7   0        2.34        2.76      1.11 o 
   6   7   0        1.07        2.21      1.27 o 
   7   7   0        0.00       -0.66      1.10 o 
   8   7   0        1.46       -2.85      1.43 o 
   0   8   0      447.95      480.28      8.18 o 
   1   8   0      274.93      295.78      3.78 o 
   2   8   0       85.88       74.02      1.67 o 
   3   8   0       17.68       15.95      1.34 o 
   4   8   0       89.09      101.69      2.90 o 
   5   8   0        0.03        1.09      1.17 o 
   6   8   0       50.38       48.60      2.91 o 
   7   8   0        3.13       -0.20      1.18 o 
   8   8   0       16.54       15.63      2.22 o 
   1   9   0       45.93       46.65      1.64 o 
   2   9   0       13.31       13.98      0.98 o 
   3   9   0       50.01       50.65      1.70 o 
   4   9   0        0.21        0.64      1.08 o 
   5   9   0        3.83        5.47      1.29 o 
   6   9   0       27.32       28.99      2.38 o 
   7   9   0        0.00        0.65      1.30 o 
   0  10   0      472.79      511.99      9.41 o 
   1  10   0     1172.08     1171.11      9.25 o 
   2  10   0      445.91      453.41      4.22 o 
   3  10   0      159.25      155.53      2.77 o 
   4  10   0       73.23       69.78      2.58 o 
   5  10   0        6.58        8.61      1.51 o 
   6  10   0       10.78        8.77      1.58 o 
   7  10   0        2.25        1.27      1.61 o 
   1  11   0      176.64      171.71      3.22 o 
   2  11   0       32.46       35.61      1.48 o 
   3  11   0       34.56       33.64      1.58 o 
   4  11   0        0.43        0.08      0.79 o 
   5  11   0        0.00        0.21      0.95 o 
   6  11   0        0.11       -0.49      1.59 o 
   7  11   0        0.81        1.85      1.49 o 
   0  12   0       14.34       15.61      2.24 o 
   1  12   0      276.17      283.64      4.64 o 
   2  12   0      291.30      313.03      4.20 o 
   3  12   0       77.31       78.63      2.58 o 
   4  12   0       41.82       45.22      2.45 o 
   5  12   0       14.59       15.39      1.82 o 
   6  12   0       11.30        8.84      1.70 o 
   7  12   0        0.35        0.91      1.41 o 
   1  13   0       93.26      106.89      2.77 o 
   2  13   0      416.28      418.93      5.06 o 
   3  13   0        3.94        3.11      1.00 o 
   4  13   0      104.79      107.64      3.53 o 
   5  13   0       17.11       17.07      2.03 o 
   6  13   0        0.01        0.67      1.20 o 
   7  13   0        1.59        1.12      1.45 o 
   0  14   0       23.06       25.82      3.92 o 
   1  14   0       53.92       59.75      2.21 o 
   2  14   0        0.01        0.98      0.67 o 
   3  14   0       61.65       64.05      2.26 o 
   4  14   0        4.98        6.77      1.22 o 
   5  14   0       10.34       10.72      1.78 o 
   6  14   0        1.85        2.91      1.41 o 
   7  14   0        1.95       -1.38      2.18 o 
   1  15   0       48.50       45.94      2.06 o 
   2  15   0       35.39       33.05      1.81 o 
   3  15   0        0.00       -0.35      0.74 o 
   4  15   0       57.31       51.93      2.36 o 
   5  15   0       31.11       31.22      2.67 o 
   6  15   0        0.48       -0.81      1.24 o 
   7  15   0        0.01       -0.82      1.39 o 
   0  16   0       63.66       65.63      4.24 o 
   1  16   0       47.09       52.55      3.55 o 
   2  16   0      105.69       83.83      2.53 o 
   3  16   0      442.95      457.74      6.13 o 
   4  16   0       57.48       67.92      3.18 o 
   5  16   0        1.47        1.45      1.25 o 
   6  16   0        0.78        0.52      1.30 o 
   1  17   0       68.25       67.68      3.10 o 
   2  17   0      578.44      568.50      6.74 o 
   3  17   0      359.68      362.07      5.61 o 
   4  17   0       22.37       17.95      1.75 o 
   5  17   0       11.54       13.04      1.98 o 
   6  17   0        2.06        1.12      1.44 o 
   0  18   0       25.32       19.25      3.17 o 
   1  18   0        5.00        7.30      4.26 o 
   2  18   0       11.94       11.23      1.42 o 
   3  18   0       96.42      110.00      3.23 o 
   4  18   0        1.75       -0.65      0.91 o 
   5  18   0       20.16       20.75      2.32 o 
   6  18   0        2.64        1.96      1.46 o 
   1  19   0       79.92       82.80      3.80 o 
   2  19   0      101.64       98.68      3.46 o 
   3  19   0        7.80        5.46      1.27 o 
   4  19   0        9.17        9.90      1.53 o 
   5  19   0        2.54        1.41      1.36 o 
   6  19   0        1.28        2.33      1.53 o 
   0  20   0      132.32      124.70      6.61 o 
   1  20   0        0.03        1.25      1.39 o 
   2  20   0      239.19      238.40      5.33 o 
   3  20   0       94.74       87.00      3.42 o 
   4  20   0        4.23        4.05      1.22 o 
   5  20   0        2.73        3.09      1.54 o 
   1  21   0       51.88       56.53      3.92 o 
   2  21   0       13.45       12.58      1.81 o 
   3  21   0        8.74        7.54      1.56 o 
   4  21   0        0.95        0.05      1.15 o 
   5  21   0        4.75        6.40      1.72 o 
   0  22   0        2.46        5.68      2.54 o 
   1  22   0        0.75        1.42      1.44 o 
   2  22   0       30.84       27.26      2.41 o 
   3  22   0        7.71        7.54      1.60 o 
   4  22   0        1.55       -0.17      1.19 o 
   1  23   0       18.00       19.54      2.59 o 
   2  23   0       24.89       28.05      2.46 o 
   3  23   0       12.14       13.28      1.90 o 
   4  23   0        9.99       13.28      2.00 o 
   0  24   0        1.85        2.06      2.22 o 
   1  24   0        0.00       -0.83      1.36 o 
   2  24   0        4.53        5.31      1.50 o 
   3  24   0        4.91        4.36      1.50 o 
   4  24   0        2.15        1.77      1.45 o 
   1  25   0        1.69        0.90      1.52 o 
   2  25   0       10.17       12.02      1.95 o 
   3  25   0       24.62       28.14      2.79 o 
   0  26   0       19.44       30.70      4.76 o 
   1  26   0        9.15        8.16      2.16 o 
   2  26   0        2.70        4.00      1.61 o 
   1  27   0        0.42        2.45      1.79 o 
  -8   1   1        7.48        8.65      1.88 o 
  -7   1   1        0.45        0.42      1.23 o 
  -6   1   1       49.32       58.94      3.57 o 
  -5   1   1       31.13       28.85      2.17 o 
  -4   1   1      401.69      369.96      5.00 o 
  -2   1   1     5188.26     5027.07     30.00 o 
  -1   1   1     1237.04     1220.86      7.92 o 
   0   1   1     1738.56     1619.48     13.44 o 
   1   1   1      117.24      122.24      1.86 o 
   2   1   1      249.22      243.13      3.37 o 
   3   1   1        5.68        5.52      1.53 o 
   4   1   1       13.90       17.94      1.86 o 
   5   1   1        5.83        6.58      1.54 o 
   6   1   1        0.30        0.24      1.00 o 
   7   1   1        5.25        7.18      1.63 o 
   8   1   1        0.27       -0.95      1.80 o 
  -8   2   1       16.39       18.40      2.39 o 
  -7   2   1       27.62       24.08      2.39 o 
  -6   2   1      133.65      129.63      3.95 o 
  -5   2   1       11.83       11.32      1.46 o 
  -4   2   1      549.60      563.19      6.70 o 
  -2   2   1    32783.59    30757.14    187.37 o 
  -1   2   1     1006.06      999.99      6.28 o 
   0   2   1     3246.29     2958.25     23.52 o 
   1   2   1      231.05      269.93      2.86 o 
   2   2   1      534.08      518.81      6.44 o 
   3   2   1       36.07       38.27      2.18 o 
   4   2   1      153.89      159.97      4.56 o 
   5   2   1       34.17       34.69      2.76 o 
   6   2   1       10.39       12.45      1.66 o 
   7   2   1        0.96       -1.16      1.91 o 
   8   2   1       29.06       37.03      3.10 o 
  -8   3   1        0.03       -0.59      1.32 o 
  -7   3   1        2.33        1.09      1.25 o 
  -6   3   1       24.57       22.21      2.18 o 
  -5   3   1        0.45        0.22      0.84 o 
  -4   3   1      262.81      256.02      6.82 o 
  -2   3   1    24507.88    22725.73    264.35 o 
  -1   3   1     1052.60      946.82      7.83 o 
   0   3   1     1684.53     1621.43     21.08 o 
   1   3   1      425.60      417.76      4.03 o 
   2   3   1     1689.41     1645.53     13.60 o 
   3   3   1      541.42      520.02      7.54 o 
   4   3   1        2.62        1.03      1.05 o 
   5   3   1       15.31       15.93      3.30 o 
   6   3   1        0.00        1.29      1.05 o 
   7   3   1        0.27       -1.07      1.04 o 
   8   3   1        1.94        2.85      1.56 o 
  -8   4   1        0.68       -1.09      1.47 o 
  -7   4   1        0.45       -1.83      1.01 o 
  -6   4   1       55.09       57.20      2.86 o 
  -5   4   1       16.59       14.06      1.67 o 
  -4   4   1      210.11      206.18      3.81 o 
  -2   4   1     3028.94     2873.13     17.38 o 
  -1   4   1      618.51      567.74      3.37 o 
   0   4   1      985.63      923.57     12.39 o 
   1   4   1       14.24       16.53      1.13 o 
   2   4   1        0.04        0.02      0.54 o 
   3   4   1       62.50       65.03      2.76 o 
   4   4   1      224.32      231.25      5.72 o 
   5   4   1       70.23       77.49      3.93 o 
   6   4   1       35.63       38.11      2.56 o 
   7   4   1        2.08        1.17      1.21 o 
  -8   5   1        2.06       -0.31      1.34 o 
  -7   5   1        0.11        0.46      1.22 o 
  -6   5   1       21.04       18.43      1.99 o 
  -5   5   1        0.84        2.78      1.33 o 
  -4   5   1        9.08       13.48      1.76 o 
  -3   5   1      293.19      189.41      5.03 o 
  -2   5   1      438.52      418.50      4.66 o 
  -1   5   1      804.07      767.50      4.38 o 
   0   5   1      585.69      530.24      6.31 o 
   1   5   1      254.59      247.50      3.86 o 
   2   5   1       13.29       14.51      1.09 o 
   3   5   1        4.73        6.94      0.93 o 
   4   5   1      238.67      254.04      4.72 o 
   5   5   1       28.19       27.64      2.24 o 
   6   5   1       23.08       25.15      2.16 o 
   7   5   1        1.35        0.51      1.18 o 
  -8   6   1        3.18        1.70      2.18 o 
  -7   6   1        1.48        2.90      1.24 o 
  -6   6   1       20.14       26.79      2.32 o 
  -5   6   1        4.41        3.68      1.55 o 
  -4   6   1       25.87       28.14      2.35 o 
  -3   6   1      147.83      131.49      5.81 o 
  -2   6   1     1277.22     1212.49     10.70 o 
  -1   6   1       14.71       10.15      0.79 o 
   0   6   1     1938.75     1801.04     10.83 o 
   1   6   1      258.43      243.92      3.28 o 
   2   6   1      262.72      267.84      3.35 o 
   3   6   1       57.37       50.98      3.48 o 
   4   6   1      822.19      821.18     10.31 o 
   5   6   1       92.19       96.05      3.37 o 
   6   6   1       44.14       41.40      2.66 o 
   7   6   1        0.55        0.31      1.22 o 
  -8   7   1        2.89       -0.62      1.39 o 
  -7   7   1        0.65        0.99      1.41 o 
  -6   7   1        0.90        0.10      1.70 o 
  -5   7   1       46.49       48.06      3.41 o 
  -4   7   1      439.66      438.25      6.86 o 
  -3   7   1      370.50      354.52      6.25 o 
  -2   7   1      195.04      193.88      2.62 o 
  -1   7   1      237.85      239.88      2.84 o 
   0   7   1      101.48       96.29      2.02 o 
   1   7   1       26.36       25.37      1.27 o 
   2   7   1     1710.00     1669.35      9.96 o 
   3   7   1       99.48      117.70      3.01 o 
   4   7   1        3.57        6.82      1.15 o 
   5   7   1        6.03        8.78      1.37 o 
   6   7   1        4.43        5.30      1.41 o 
   7   7   1        0.37       -0.77      1.09 o 
  -8   8   1        4.44        5.85      2.29 o 
  -7   8   1        9.26        9.80      1.89 o 
  -6   8   1       29.83       29.11      2.59 o 
  -5   8   1        0.45        0.90      1.87 o 
  -4   8   1        0.00       -0.30      0.97 o 
  -3   8   1      164.98      156.28      3.37 o 
  -2   8   1       42.15       45.84      1.26 o 
  -1   8   1        0.47        0.19      0.77 o 
   0   8   1       70.56       75.52      1.92 o 
   1   8   1      533.68      537.74      5.58 o 
   2   8   1      204.30      203.39      2.68 o 
   3   8   1       62.04       67.06      2.00 o 
   4   8   1      100.51      102.22      2.86 o 
   5   8   1        8.72        8.66      1.38 o 
   6   8   1        2.80        3.46      1.25 o 
   7   8   1        0.00       -0.69      1.20 o 
  -8   9   1        3.22        2.62      1.69 o 
  -7   9   1       11.95       10.01      1.94 o 
  -6   9   1        4.58        4.99      1.64 o 
  -5   9   1       10.48       11.84      2.59 o 
  -4   9   1       31.45       36.32      2.17 o 
  -3   9   1        5.93        6.01      0.88 o 
  -2   9   1       17.00       17.38      1.16 o 
  -1   9   1     1063.45     1129.29      9.89 o 
   0   9   1     2246.78     2275.63     23.69 o 
   1   9   1       18.27       17.24      1.28 o 
   2   9   1       23.78       22.33      1.08 o 
   3   9   1       12.01        9.58      0.94 o 
   4   9   1       91.10      101.99      2.89 o 
   5   9   1        0.21        1.46      0.94 o 
   6   9   1       23.06       22.18      2.11 o 
   7   9   1        2.93        3.34      1.45 o 
  -8  10   1        3.27        1.66      1.93 o 
  -7  10   1        4.07        4.87      1.63 o 
  -6  10   1        1.51       -0.15      1.09 o 
  -5  10   1        4.59        6.22      1.63 o 
  -4  10   1       15.45       16.81      1.61 o 
  -3  10   1        0.46        0.39      0.54 o 
  -2  10   1       91.92       88.57      2.10 o 
  -1  10   1       11.73       18.31      1.15 o 
   0  10   1      299.27      306.65      5.71 o 
   1  10   1      627.22      642.83      6.68 o 
   2  10   1      646.68      673.27      5.38 o 
   3  10   1        9.46        9.74      0.96 o 
   4  10   1        8.03        8.40      1.23 o 
   5  10   1        0.04       -0.08      0.86 o 
   6  10   1       40.94       43.62      2.79 o 
   7  10   1        8.31       12.10      2.25 o 
  -7  11   1        0.42       -1.77      1.77 o 
  -6  11   1       12.31       12.88      2.12 o 
  -5  11   1        3.85        6.03      1.31 o 
  -4  11   1       59.88       62.09      2.53 o 
  -3  11   1        2.43        3.43      0.72 o 
  -2  11   1       37.01       36.02      1.63 o 
  -1  11   1      325.36      365.36      4.33 o 
   0  11   1       76.69       93.16      3.17 o 
   1  11   1      175.38      169.77      3.40 o 
   2  11   1       11.74       13.84      1.19 o 
   3  11   1        5.08        4.82      0.98 o 
   4  11   1        1.49        0.29      0.80 o 
   5  11   1        0.17       -1.10      0.88 o 
   6  11   1        0.78        1.80      1.34 o 
   7  11   1        8.16        7.14      1.85 o 
  -7  12   1        0.01       -1.34      1.46 o 
  -6  12   1        0.67       -0.54      1.17 o 
  -5  12   1        0.39       -0.41      1.03 o 
  -4  12   1       85.10       83.14      2.83 o 
  -3  12   1       29.34       30.52      1.57 o 
  -2  12   1        0.17        1.56      0.54 o 
  -1  12   1      335.68      327.82      3.89 o 
   0  12   1       97.66       92.37      2.56 o 
   1  12   1      330.32      324.01      4.92 o 
   2  12   1      436.45      436.74      5.26 o 
   3  12   1       79.96       72.78      2.33 o 
   4  12   1        4.18        4.65      1.22 o 
   5  12   1        8.66        7.46      1.45 o 
   6  12   1       12.97       15.31      2.11 o 
   7  12   1        1.87        3.16      1.74 o 
  -7  13   1       10.55        7.68      1.80 o 
  -6  13   1        6.55        5.17      1.61 o 
  -5  13   1       40.06       45.98      2.68 o 
  -4  13   1       38.42       34.24      2.23 o 
  -3  13   1      134.27      132.24      2.65 o 
  -2  13   1       89.82       87.43      1.99 o 
  -1  13   1      125.46      133.57      2.50 o 
   0  13   1      198.91      213.92      3.97 o 
   1  13   1       57.17       54.26      2.17 o 
   2  13   1      137.80      147.40      4.43 o 
   3  13   1       28.07       25.59      1.73 o 
   4  13   1        0.13        0.41      0.79 o 
   5  13   1        2.71        3.32      1.28 o 
   6  13   1        0.82        0.49      1.33 o 
   7  13   1        1.68        0.63      1.39 o 
  -7  14   1        8.72        7.41      1.97 o 
  -6  14   1        2.04        4.12      1.51 o 
  -5  14   1      273.26      295.22      9.04 o 
  -4  14   1       85.63       81.96      3.22 o 
  -3  14   1      124.26      122.86      2.95 o 
  -2  14   1        0.24        0.22      0.55 o 
  -1  14   1        1.35        1.09      0.60 o 
   0  14   1      265.66      280.38      4.74 o 
   1  14   1       63.76       65.16      2.41 o 
   2  14   1      266.93      268.00      4.34 o 
   3  14   1        0.08        0.34      0.76 o 
   4  14   1        2.25        1.81      0.94 o 
   5  14   1        6.44       10.17      1.76 o 
   6  14   1       19.18       17.47      2.31 o 
  -7  15   1        4.38        3.57      1.70 o 
  -6  15   1       26.31       21.01      2.42 o 
  -5  15   1       50.41       49.91      3.25 o 
  -4  15   1      236.79      234.10      5.25 o 
  -3  15   1        0.07       -0.97      0.67 o 
  -2  15   1        4.04        4.51      0.89 o 
  -1  15   1       24.46       23.30      1.16 o 
   0  15   1      162.55      166.48      3.76 o 
   1  15   1       88.66       74.27      2.68 o 
   2  15   1        2.98        3.10      0.86 o 
   3  15   1        0.29        0.92      0.77 o 
   4  15   1        5.72        6.18      1.18 o 
   5  15   1        4.39        7.83      1.66 o 
   6  15   1       11.11        9.34      1.90 o 
  -7  16   1        2.93        0.88      1.50 o 
  -6  16   1        1.69        0.38      1.33 o 
  -5  16   1        8.93       11.57      1.91 o 
  -4  16   1      161.43      158.41      3.71 o 
  -3  16   1      115.61      120.65      3.03 o 
  -2  16   1       54.37       52.05      1.97 o 
  -1  16   1        4.57        2.46      1.14 o 
   0  16   1       49.94       46.27      2.21 o 
   1  16   1       71.74       64.38      2.71 o 
   2  16   1       28.19       28.16      1.87 o 
   3  16   1      115.59      117.45      3.26 o 
   4  16   1       37.39       39.06      3.54 o 
   5  16   1        9.86       11.93      1.88 o 
   6  16   1        2.12       -0.12      1.35 o 
  -6  17   1        0.48        0.24      1.37 o 
  -5  17   1       60.96       62.11      3.36 o 
  -4  17   1      147.29      153.05      3.72 o 
  -3  17   1        2.32        0.54      0.90 o 
  -2  17   1       17.33       16.13      1.42 o 
  -1  17   1        6.10        5.16      1.36 o 
   0  17   1       59.00       56.02      3.18 o 
   1  17   1       90.17       93.81      3.18 o 
   2  17   1        2.73        3.65      1.01 o 
   3  17   1        0.94        1.55      0.88 o 
   4  17   1        0.01        0.10      0.92 o 
   5  17   1        8.22       10.16      1.96 o 
   6  17   1        3.60        4.90      1.77 o 
  -6  18   1        3.53        3.65      1.64 o 
  -5  18   1       51.13       55.78      3.54 o 
  -4  18   1       60.14       56.13      2.64 o 
  -3  18   1       37.31       37.77      2.17 o 
  -2  18   1      125.99      126.53      3.56 o 
  -1  18   1        3.02        2.89      1.32 o 
   0  18   1      113.97       96.59      3.86 o 
   1  18   1       96.16       83.87      3.12 o 
   2  18   1        0.15        0.21      0.86 o 
   3  18   1        9.61        7.72      1.30 o 
   4  18   1        0.25        0.90      0.96 o 
   5  18   1        4.69        4.03      1.52 o 
  -6  19   1       19.49       18.84      2.54 o 
  -5  19   1        2.00        0.80      1.39 o 
  -4  19   1       26.37       28.48      2.12 o 
  -3  19   1       46.01       54.07      2.70 o 
  -2  19   1        0.00       -0.42      0.93 o 
  -1  19   1       79.67       72.89      4.23 o 
   0  19   1      156.55      148.07      4.89 o 
   1  19   1      343.47      336.47      7.68 o 
   2  19   1        2.09        4.61      1.19 o 
   3  19   1        1.88        1.62      1.02 o 
   4  19   1        2.49        0.48      1.57 o 
   5  19   1        4.25        2.56      1.45 o 
  -5  20   1        0.48        0.95      1.37 o 
  -4  20   1        9.11        6.92      1.48 o 
  -3  20   1        0.00        0.19      1.05 o 
  -2  20   1        1.11        1.07      1.02 o 
  -1  20   1        2.11        2.41      1.48 o 
   0  20   1      410.20      411.60      8.41 o 
   1  20   1      445.12      446.34     11.70 o 
   2  20   1        3.55        2.95      1.32 o 
   3  20   1        2.76        2.66      1.11 o 
   4  20   1        0.42        1.76      1.12 o 
   5  20   1        3.65        3.09      1.51 o 
  -5  21   1        2.75        3.26      1.61 o 
  -4  21   1        8.60        9.41      2.98 o 
  -3  21   1       12.66       20.16      2.40 o 
  -2  21   1        0.03        0.55      0.98 o 
  -1  21   1       39.00       45.06      3.49 o 
   0  21   1        0.29       -0.12      2.36 o 
   1  21   1       41.61       39.60      5.45 o 
   2  21   1       11.37       14.50      1.89 o 
   3  21   1       34.84       40.17      2.90 o 
   4  21   1        4.51        8.16      1.53 o 
   5  21   1        1.39        1.34      1.51 o 
  -5  22   1        0.26        3.02      1.68 o 
  -4  22   1        0.03       -0.35      1.12 o 
  -3  22   1        6.64        4.59      1.63 o 
  -2  22   1        4.51        4.42      1.37 o 
  -1  22   1       38.20       41.80      3.44 o 
   0  22   1      189.22      190.33      6.05 o 
   1  22   1      141.82      127.87      5.04 o 
   2  22   1       56.83       62.20      3.63 o 
   3  22   1        1.21        3.64      1.38 o 
   4  22   1        5.51        6.27      1.63 o 
  -4  23   1        3.60        5.12      1.71 o 
  -3  23   1        1.06        2.04      1.38 o 
  -2  23   1       43.65       44.33      2.95 o 
  -1  23   1        9.53        5.60      1.82 o 
   0  23   1       25.81       26.20      2.95 o 
   1  23   1        0.32       -0.06      1.40 o 
   2  23   1        8.73        6.56      2.52 o 
   3  23   1       10.55        9.67      1.94 o 
   4  23   1        0.02        1.62      1.51 o 
  -4  24   1        6.14        7.69      1.75 o 
  -3  24   1        9.51       13.85      2.01 o 
  -2  24   1        0.19       -0.45      1.47 o 
  -1  24   1        3.14        2.54      1.64 o 
   0  24   1       15.01       17.67      2.62 o 
   1  24   1       17.24       20.33      2.73 o 
   2  24   1        1.65        0.80      1.69 o 
   3  24   1        2.18        3.76      1.58 o 
  -3  25   1       10.12       11.53      2.58 o 
  -2  25   1        0.56        1.16      1.24 o 
  -1  25   1        0.10       -1.50      1.36 o 
   0  25   1        2.56        2.18      1.71 o 
   1  25   1        0.15       -0.02      1.53 o 
   2  25   1        0.33       -0.11      1.25 o 
  -2  26   1        0.00        0.98      2.47 o 
  -1  26   1        0.06        0.10      2.45 o 
   0  26   1        8.12        6.45      2.05 o 
   1  26   1       16.06       20.92      5.28 o 
   2  26   1        8.18        7.81      1.95 o 
  -1  27   1        0.22        1.47      2.72 o 
   0  27   1        0.05       -0.85      2.11 o 
  -8   0   2       16.01       13.57      3.09 o 
  -7   0   2        2.98        5.51      4.09 o 
  -6   0   2       71.74       69.70      5.98 o 
  -5   0   2       77.97       78.95      7.12 o 
  -4   0   2      145.33      134.96      4.22 o 
  -3   0   2        3.49        2.67      1.03 o 
  -2   0   2      295.12      260.20      4.70 o 
  -1   0   2        0.22       -0.74      0.46 o 
   0   0   2     6562.00     6375.73     70.53 o 
   1   0   2     2168.03     2069.43     15.99 o 
   2   0   2     1366.47     1395.28     13.30 o 
   3   0   2      148.58      144.61      4.23 o 
   4   0   2        0.50        2.34      1.17 o 
   5   0   2        8.44        8.38      1.86 o 
   6   0   2       86.07       93.51      4.91 o 
   7   0   2        2.78        2.43      4.65 o 
  -8   1   2       26.77       25.80      2.72 o 
  -7   1   2        0.07        0.16      1.34 o 
  -6   1   2        0.34       -1.17      0.89 o 
  -5   1   2       52.20       50.17      2.24 o 
  -4   1   2     2366.09     2317.96     29.29 o 
  -3   1   2       61.60       61.58      2.32 o 
  -2   1   2     1660.75     1601.75     14.05 o 
  -1   1   2        0.08        0.52      0.48 o 
   0   1   2      337.89      340.02      2.33 o 
   1   1   2      290.75      263.03      2.79 o 
   2   1   2       86.89       90.63      2.10 o 
   3   1   2       27.60       33.75      1.69 o 
   4   1   2       86.54       88.33      2.68 o 
   5   1   2        0.97        1.56      0.95 o 
   6   1   2       24.29       27.11      2.31 o 
   7   1   2       18.28       17.28      2.10 o 
  -8   2   2        0.90       -1.32      2.54 o 
  -7   2   2        1.15        1.06      1.55 o 
  -6   2   2       13.50       13.20      3.11 o 
  -5   2   2       66.73       65.60      2.60 o 
  -4   2   2     2106.32     2067.19     35.34 o 
  -3   2   2      640.65      631.79      7.97 o 
  -2   2   2     1384.17     1411.73     10.93 o 
  -1   2   2      564.39      538.74      4.85 o 
   0   2   2       24.76       20.97      0.83 o 
   1   2   2        0.56        2.81      0.46 o 
   2   2   2      247.91      257.49      3.54 o 
   3   2   2       39.08       37.33      1.59 o 
   4   2   2      107.88      115.79      3.04 o 
   5   2   2       18.96       18.78      1.76 o 
   6   2   2        6.41        7.66      1.52 o 
   7   2   2        0.96        1.01      1.28 o 
  -8   3   2       16.66       14.19      3.15 o 
  -7   3   2        4.60        3.80      1.39 o 
  -6   3   2       35.23       33.55      2.45 o 
  -5   3   2       37.99       41.32      2.20 o 
  -4   3   2      710.71      705.34      6.84 o 
  -3   3   2      340.36      328.38      3.86 o 
  -2   3   2        1.74        1.05      0.44 o 
  -1   3   2      364.06      338.66      3.78 o 
   0   3   2       36.78       43.04      1.24 o 
   1   3   2      717.07      752.58     12.81 o 
   2   3   2     2360.67     2434.52     17.13 o 
   3   3   2      292.77      298.58      4.29 o 
   4   3   2       28.97       30.32      2.52 o 
   5   3   2       13.08       14.42      1.63 o 
   6   3   2        0.43        0.40      1.13 o 
   7   3   2       15.71       17.32      2.16 o 
  -8   4   2        0.39       -1.61      1.19 o 
  -7   4   2        0.54       -0.88      0.95 o 
  -6   4   2       23.22       18.57      1.99 o 
  -5   4   2       48.82       53.52      2.43 o 
  -4   4   2      355.29      353.40      4.79 o 
  -3   4   2       15.21       15.08      1.10 o 
  -2   4   2      232.86      241.01      2.60 o 
  -1   4   2      599.13      583.01      5.28 o 
   0   4   2      587.48      557.79      7.41 o 
   1   4   2        7.52        7.35      0.71 o 
   2   4   2      860.03      883.99      7.28 o 
   3   4   2      151.26      145.97      3.30 o 
   4   4   2      140.75      147.49      4.72 o 
   5   4   2        5.33        6.21      1.21 o 
   6   4   2       13.88       10.72      1.62 o 
   7   4   2        1.14       -0.08      1.20 o 
  -8   5   2        2.20       -0.19      2.50 o 
  -7   5   2        1.33        0.33      1.34 o 
  -6   5   2      117.01      120.77      5.42 o 
  -5   5   2       10.90       11.04      1.45 o 
  -4   5   2     2795.24     2682.11     28.79 o 
  -3   5   2      213.00      197.38      3.60 o 
  -2   5   2      152.24      158.95      2.37 o 
  -1   5   2       76.35       82.54      1.91 o 
   0   5   2      299.34      274.74      3.71 o 
   1   5   2       26.61       21.33      1.04 o 
   2   5   2        0.78        2.57      0.54 o 
   3   5   2       55.98       68.68      2.32 o 
   4   5   2       19.35       16.75      2.10 o 
   5   5   2       13.97       18.09      1.76 o 
   6   5   2        3.46        3.48      1.36 o 
   7   5   2        0.04       -0.79      1.17 o 
  -8   6   2        2.27       -0.38      1.30 o 
  -7   6   2        2.32        3.49      1.71 o 
  -6   6   2      107.85      105.92      3.91 o 
  -5   6   2       72.64       73.40      2.74 o 
  -4   6   2     2426.30     2365.40     14.92 o 
  -3   6   2       12.59       10.93      1.16 o 
  -2   6   2     1919.20     1856.15     33.59 o 
  -1   6   2      324.22      337.53      7.56 o 
   0   6   2      520.44      579.00      5.43 o 
   1   6   2      353.54      354.80      3.82 o 
   2   6   2      131.54      129.58      2.53 o 
   3   6   2      182.93      182.84      4.02 o 
   4   6   2      201.93      222.10      5.68 o 
   5   6   2       22.85       28.77      2.11 o 
   6   6   2        0.96       -0.75      1.07 o 
   7   6   2        0.72       -0.97      1.09 o 
  -8   7   2        2.54        1.17      1.47 o 
  -7   7   2        0.02       -0.61      1.11 o 
  -6   7   2       24.11       18.61      2.05 o 
  -5   7   2        1.04        0.09      0.85 o 
  -4   7   2      117.69      112.60      2.94 o 
  -3   7   2      317.59      302.25      3.93 o 
  -2   7   2      296.46      300.34      5.37 o 
  -1   7   2       45.56       51.84      1.39 o 
   0   7   2      360.19      350.35      3.47 o 
   1   7   2       42.21       43.88      1.61 o 
   2   7   2     1285.82     1311.21     11.05 o 
   3   7   2      296.70      306.13      5.21 o 
   4   7   2       35.30       37.18      2.91 o 
   5   7   2        2.17        3.63      1.06 o 
   6   7   2       13.81       14.49      1.97 o 
   7   7   2        1.27       -0.36      1.13 o 
  -8   8   2        0.48        1.80      1.42 o 
  -7   8   2        4.16        3.27      1.44 o 
  -6   8   2       10.87       13.03      2.20 o 
  -5   8   2       40.97       40.11      2.29 o 
  -4   8   2       63.02       53.80      2.30 o 
  -3   8   2      176.85      164.86      3.97 o 
  -2   8   2      419.97      406.97      4.85 o 
  -1   8   2      420.65      480.08      4.75 o 
   0   8   2      161.87      177.83      2.41 o 
   1   8   2        0.60       -0.12      0.51 o 
   2   8   2       20.47       24.57      1.59 o 
   3   8   2        2.93        4.31      0.99 o 
   4   8   2       28.60       31.95      2.27 o 
   5   8   2        0.01        0.18      0.82 o 
   6   8   2        0.06        0.31      0.94 o 
   7   8   2        0.06        0.41      1.21 o 
  -8   9   2        0.22       -1.10      3.05 o 
  -7   9   2        1.33       -1.41      1.10 o 
  -6   9   2       38.18       33.94      2.61 o 
  -5   9   2        0.01       -0.69      1.28 o 
  -4   9   2      124.46      126.68      3.61 o 
  -3   9   2       71.67       72.49      3.81 o 
  -2   9   2       23.71       22.51      1.05 o 
  -1   9   2       12.05       11.13      1.01 o 
   0   9   2     1816.12     1860.63     21.03 o 
   1   9   2       53.16       62.75      1.93 o 
   2   9   2      168.04      194.44      3.74 o 
   3   9   2       30.94       30.40      1.96 o 
   4   9   2       14.63       15.08      1.48 o 
   5   9   2        0.84        2.75      1.05 o 
   6   9   2        3.05        1.62      1.17 o 
   7   9   2        0.81       -1.37      1.33 o 
  -8  10   2        0.81       -2.32      1.52 o 
  -7  10   2        1.34        1.00      1.27 o 
  -6  10   2        0.29       -0.06      1.14 o 
  -5  10   2       15.30       12.58      3.82 o 
  -4  10   2        0.03        1.44      1.69 o 
  -3  10   2       33.30       33.11      1.78 o 
  -2  10   2       57.14       64.72      1.44 o 
  -1  10   2      466.30      472.28      5.54 o 
   0  10   2       22.81       29.35      1.76 o 
   1  10   2       32.18       26.02      1.56 o 
   2  10   2      304.22      330.21      3.93 o 
   3  10   2      103.08       97.94     10.85 o 
   4  10   2       38.94       41.48      2.14 o 
   5  10   2        0.01       -1.00      0.83 o 
   6  10   2        3.46        3.17      1.93 o 
   7  10   2        6.40        7.39      1.86 o 
  -8  11   2        3.62        0.09      2.41 o 
  -7  11   2       39.30       52.70      3.41 o 
  -6  11   2       43.03       49.83      2.88 o 
  -5  11   2       34.05       32.63      2.36 o 
  -4  11   2        0.13        0.10      0.97 o 
  -3  11   2       54.51       57.35      2.89 o 
  -2  11   2      908.63      911.85      6.80 o 
  -1  11   2       10.92       13.53      1.13 o 
   0  11   2     1177.22     1264.43     10.37 o 
   1  11   2       95.71       99.97      2.76 o 
   2  11   2       52.85       58.78      1.73 o 
   3  11   2        3.59        4.53      0.93 o 
   4  11   2       16.16       18.08      1.63 o 
   5  11   2        6.84        6.74      1.55 o 
   6  11   2        1.46        2.24      1.35 o 
  -7  12   2       56.82       60.50      3.69 o 
  -6  12   2       57.87       60.07      3.14 o 
  -5  12   2       12.05       10.59      1.73 o 
  -4  12   2        7.12       10.10      1.64 o 
  -3  12   2       29.93       30.39      1.88 o 
  -2  12   2       19.05       28.39      2.56 o 
  -1  12   2      150.70      148.23      2.86 o 
   0  12   2      203.58      236.70      4.16 o 
   1  12   2       17.26       15.92      1.46 o 
   2  12   2        4.84        5.14      0.90 o 
   3  12   2        0.03        0.53      0.73 o 
   4  12   2        1.07        1.79      1.18 o 
   5  12   2        1.92        1.11      1.22 o 
   6  12   2        0.01       -0.68      1.22 o 
  -7  13   2        0.98        1.27      1.40 o 
  -6  13   2        7.24        5.66      1.58 o 
  -5  13   2       15.50       16.83      1.90 o 
  -4  13   2        2.24        2.09      1.74 o 
  -3  13   2       40.47       37.07      1.60 o 
  -2  13   2      113.21      111.28      2.58 o 
  -1  13   2      156.81      159.35      3.03 o 
   0  13   2      384.40      390.63      5.65 o 
   1  13   2      343.89      330.91      5.33 o 
   2  13   2      157.07      155.98      3.34 o 
   3  13   2       17.09       18.38      1.57 o 
   4  13   2       51.56       52.50      2.43 o 
   5  13   2       33.11       39.47      3.29 o 
   6  13   2        1.53       -0.40      1.26 o 
  -7  14   2        7.61        8.91      1.94 o 
  -6  14   2      141.28      142.29      4.70 o 
  -5  14   2        6.75        8.13      1.57 o 
  -4  14   2       85.45       83.79      3.54 o 
  -3  14   2        0.08        0.37      0.59 o 
  -2  14   2       37.51       38.20      1.75 o 
  -1  14   2      111.83      124.51      2.73 o 
   0  14   2       54.30       57.31      2.28 o 
   1  14   2       84.86       88.64      2.88 o 
   2  14   2       25.64       27.04      1.81 o 
   3  14   2        0.35        0.29      0.77 o 
   4  14   2        8.65       10.16      1.40 o 
   5  14   2        8.93        8.06      1.93 o 
   6  14   2       11.97       13.57      2.20 o 
  -7  15   2       26.49       31.01      3.04 o 
  -6  15   2       23.40       25.82      2.61 o 
  -5  15   2       81.82       77.70      3.44 o 
  -4  15   2       69.99       65.80      2.94 o 
  -3  15   2        8.03        7.06      1.05 o 
  -2  15   2        2.59        1.87      0.67 o 
  -1  15   2        2.34        1.89      0.83 o 
   0  15   2       28.24       26.42      2.50 o 
   1  15   2        3.79        3.93      1.03 o 
   2  15   2        0.06        0.29      0.73 o 
   3  15   2       41.43       40.77      2.36 o 
   4  15   2       47.34       48.75      2.66 o 
   5  15   2       36.12       35.00      2.93 o 
   6  15   2       17.55       21.05      2.61 o 
  -7  16   2       11.59       10.38      2.16 o 
  -6  16   2       13.13        9.04      1.96 o 
  -5  16   2       33.88       43.48      3.09 o 
  -4  16   2       16.34       13.22      1.83 o 
  -3  16   2        9.49        8.39      1.15 o 
  -2  16   2        1.56        1.89      0.68 o 
  -1  16   2        1.90        1.42      0.86 o 
   0  16   2        7.43        5.85      1.13 o 
   1  16   2        6.30        5.38      1.20 o 
   2  16   2        1.42        2.69      0.93 o 
   3  16   2        1.87       -0.71      0.81 o 
   4  16   2        1.58        0.94      1.10 o 
   5  16   2       20.07       21.84      2.52 o 
  -6  17   2        3.62        2.77      1.53 o 
  -5  17   2        1.48        1.36      1.38 o 
  -4  17   2        1.57        1.60      1.71 o 
  -3  17   2       61.00       60.16      2.61 o 
  -2  17   2       31.87       28.31      1.91 o 
  -1  17   2       16.17       16.96      1.69 o 
   0  17   2       13.38       17.52      1.75 o 
   1  17   2        1.23        1.38      0.96 o 
   2  17   2        5.79        4.91      1.08 o 
   3  17   2       49.83       47.23      2.64 o 
   4  17   2       66.03       68.68      2.90 o 
   5  17   2        2.06        3.43      1.56 o 
  -6  18   2       38.16       36.19      3.86 o 
  -5  18   2        7.75       12.09      2.13 o 
  -4  18   2       13.99       13.22      1.87 o 
  -3  18   2        3.95        3.25      1.06 o 
  -2  18   2       89.93      100.51      3.05 o 
  -1  18   2      149.68      160.74      7.32 o 
   0  18   2        8.27        7.91      1.38 o 
   1  18   2        3.35        6.61      1.34 o 
   2  18   2        0.00       -1.12      0.77 o 
   3  18   2        0.07       -0.34      0.90 o 
   4  18   2        2.13        2.50      1.14 o 
   5  18   2        0.29        0.27      1.36 o 
  -6  19   2        1.11        1.60      2.59 o 
  -5  19   2        6.95        4.75      2.32 o 
  -4  19   2        0.28        0.10      1.24 o 
  -3  19   2        4.66        5.47      1.21 o 
  -2  19   2      154.78      159.60      3.91 o 
  -1  19   2      356.94      326.75      7.01 o 
   0  19   2       12.98       12.20      1.98 o 
   1  19   2       60.04       57.62      2.93 o 
   2  19   2       32.60       31.51      2.22 o 
   3  19   2       15.49       14.53      1.70 o 
   4  19   2       12.34       12.29      1.72 o 
   5  19   2        8.29        6.87      1.85 o 
  -6  20   2        0.13       -2.66      5.02 o 
  -5  20   2        0.21       -2.29      2.26 o 
  -4  20   2        0.38        0.19      1.04 o 
  -3  20   2        1.29        0.70      1.02 o 
  -2  20   2        9.19        7.21      1.34 o 
  -1  20   2       32.42       27.45      2.73 o 
   0  20   2       45.34       45.43      3.09 o 
   1  20   2        0.00        0.39      1.20 o 
   2  20   2        0.04       -0.51      0.96 o 
   3  20   2        2.07        1.97      1.14 o 
   4  20   2        4.59        3.86      1.30 o 
  -5  21   2        2.31        0.68      2.38 o 
  -4  21   2       23.45       28.13      5.08 o 
  -3  21   2       10.46        8.88      3.12 o 
  -2  21   2       35.40       34.73      2.43 o 
  -1  21   2       19.32       21.93      2.55 o 
   0  21   2        8.45        7.82      1.82 o 
   1  21   2        0.02       -0.45      1.25 o 
   2  21   2        0.22        0.09      1.03 o 
   3  21   2        1.35        2.08      1.19 o 
   4  21   2        1.27       -1.03      1.08 o 
  -5  22   2        0.20        1.33      2.69 o 
  -4  22   2        4.66        5.02      2.97 o 
  -3  22   2        9.05        6.71      3.34 o 
  -2  22   2      108.74      114.02      7.75 o 
  -1  22   2      199.39      212.39      9.98 o 
   0  22   2        1.04        1.83      1.51 o 
   1  22   2        1.32        0.90      1.45 o 
   2  22   2       10.43        7.80      1.61 o 
   3  22   2        0.12        1.85      1.28 o 
   4  22   2        1.62        2.47      1.46 o 
  -4  23   2        1.07        2.83      2.57 o 
  -3  23   2        0.94        2.18      2.73 o 
  -2  23   2      106.63      100.54      7.52 o 
  -1  23   2      216.27      226.89     10.51 o 
   0  23   2       13.23       16.27      3.78 o 
   1  23   2        5.04        3.93      2.53 o 
   2  23   2        9.27       10.73      1.81 o 
   3  23   2        5.14        7.06      1.69 o 
  -4  24   2        0.12       -3.08      2.34 o 
  -3  24   2        8.31       16.72      4.24 o 
  -2  24   2        7.65        4.67      2.78 o 
  -1  24   2        7.47        8.41      3.02 o 
   0  24   2       43.72       46.02      5.69 o 
   1  24   2        3.35        0.96      2.37 o 
   2  24   2        4.40        2.21      1.72 o 
  -3  25   2        3.69        8.60      3.64 o 
  -2  25   2       35.20       29.72      5.09 o 
  -1  25   2       14.70       20.91      4.31 o 
   0  25   2        1.38        3.54      2.56 o 
   1  25   2        3.62        3.59      2.77 o 
   2  25   2        0.47       -1.41      1.53 o 
  -2  26   2       16.49       10.46      3.79 o 
  -1  26   2        1.01       -0.77      2.48 o 
   0  26   2        0.02       -1.57      2.16 o 
   1  26   2        6.43        9.18      3.29 o 
  -8   1   3        4.19        2.53      1.41 o 
  -7   1   3        2.47        3.02      1.31 o 
  -6   1   3       38.03       36.39      2.47 o 
  -5   1   3        8.34        9.37      1.71 o 
  -4   1   3        6.11        5.49      1.15 o 
  -3   1   3      198.23      189.50      4.90 o 
  -2   1   3       61.65       58.49      1.73 o 
  -1   1   3      158.99      169.51      2.58 o 
   0   1   3     3575.20     3681.54     21.13 o 
   1   1   3      599.27      662.63      5.86 o 
   2   1   3      492.06      497.48      5.51 o 
   3   1   3       11.33       12.13      1.25 o 
   4   1   3       13.00       13.29      1.47 o 
   5   1   3       63.57       68.20      3.01 o 
   6   1   3      102.88      126.20      4.15 o 
   7   1   3       49.34       54.80      3.53 o 
  -8   2   3        7.48        6.53      1.73 o 
  -7   2   3        6.75        4.10      1.33 o 
  -6   2   3       36.48       31.66      2.69 o 
  -5   2   3        0.02       -0.43      0.72 o 
  -4   2   3       34.98       40.10      2.42 o 
  -3   2   3       32.90       31.80      1.55 o 
  -2   2   3     1025.52     1057.87      7.01 o 
  -1   2   3      455.82      438.77      4.13 o 
   0   2   3     1684.39     1799.05     10.05 o 
   1   2   3      174.26      154.86      2.31 o 
   2   2   3       37.11       36.19      1.75 o 
   3   2   3       64.55       66.54      2.26 o 
   4   2   3       10.21        9.68      1.32 o 
   5   2   3        0.93        0.64      1.01 o 
   6   2   3        3.25        4.20      1.46 o 
   7   2   3        4.32        4.33      1.61 o 
  -8   3   3        2.22        1.89      1.42 o 
  -7   3   3        4.62        3.61      1.75 o 
  -6   3   3       43.67       37.27      2.49 o 
  -5   3   3       13.23       11.76      1.49 o 
  -4   3   3       14.83       14.43      1.26 o 
  -3   3   3       63.04       62.71      1.60 o 
  -2   3   3      458.67      489.94      3.99 o 
  -1   3   3      603.50      596.87      9.65 o 
   0   3   3      457.93      452.98     10.29 o 
   1   3   3      121.39      141.52      2.59 o 
   2   3   3      465.32      481.58      5.45 o 
   3   3   3       33.42       36.79      1.89 o 
   4   3   3       73.04       70.10      2.58 o 
   5   3   3        6.74        7.71      1.63 o 
   6   3   3      102.34      120.92      4.07 o 
   7   3   3        9.17        7.25      2.64 o 
  -8   4   3        6.56        5.92      1.71 o 
  -7   4   3        6.93        3.84      1.35 o 
  -6   4   3      476.89      448.87      6.69 o 
  -5   4   3        0.71        0.19      1.48 o 
  -4   4   3     1400.37     1384.76     13.18 o 
  -3   4   3       21.03       22.48      1.11 o 
  -2   4   3       33.93       37.10      1.12 o 
  -1   4   3      460.38      454.28      7.32 o 
   0   4   3     1252.96     1277.97     14.59 o 
   1   4   3      285.96      304.93      3.80 o 
   2   4   3      268.57      282.79      3.80 o 
   3   4   3       64.36       63.25      3.04 o 
   4   4   3       85.04       92.83      2.96 o 
   5   4   3       16.04       16.61      1.79 o 
   6   4   3       33.44       40.93      2.88 o 
  -8   5   3        3.58        1.49      1.39 o 
  -7   5   3        7.58        4.41      1.78 o 
  -6   5   3      326.31      298.95      5.53 o 
  -5   5   3      236.34      222.77      4.29 o 
  -4   5   3       31.05       31.74      2.62 o 
  -3   5   3      160.27      179.71      2.64 o 
  -2   5   3       80.17       80.16      2.32 o 
  -1   5   3        8.22       13.49      1.51 o 
   0   5   3      654.21      653.81      5.15 o 
   1   5   3      282.38      274.13      3.43 o 
   2   5   3        5.72        7.81      0.88 o 
   3   5   3       44.33       41.42      4.42 o 
   4   5   3        0.01        0.23      0.79 o 
   5   5   3       14.61       12.32      1.68 o 
   6   5   3       22.92       25.00      2.37 o 
  -8   6   3        0.72       -1.69      1.94 o 
  -7   6   3        0.09       -1.22      1.46 o 
  -6   6   3       65.17       66.54      2.97 o 
  -5   6   3       29.04       29.54      1.99 o 
  -4   6   3        7.99        7.83      1.06 o 
  -3   6   3        3.38        4.36      0.68 o 
  -2   6   3       62.30       61.23      2.10 o 
  -1   6   3      280.49      294.49      4.26 o 
   0   6   3      190.18      211.44      3.37 o 
   1   6   3       43.92       51.72      1.55 o 
   2   6   3       68.99       64.07      1.80 o 
   3   6   3       28.04       30.29      2.02 o 
   4   6   3        0.86        0.08      0.77 o 
   5   6   3       18.30       17.05      2.28 o 
   6   6   3        0.89        0.81      1.23 o 
  -8   7   3       23.74       23.89      2.65 o 
  -7   7   3        8.60        7.25      1.63 o 
  -6   7   3      140.43      129.69      3.82 o 
  -5   7   3        4.77        5.29      1.17 o 
  -4   7   3       63.75       58.39      2.74 o 
  -3   7   3       17.01       18.41      1.08 o 
  -2   7   3      803.18      855.77     10.09 o 
  -1   7   3      347.89      353.88      4.71 o 
   0   7   3       17.44       13.89      1.02 o 
   1   7   3       23.02       18.83      1.11 o 
   2   7   3      508.30      496.01      5.00 o 
   3   7   3       44.78       46.03      2.14 o 
   4   7   3        9.91        7.26      1.20 o 
   5   7   3        5.67        5.51      1.27 o 
   6   7   3        1.53        1.34      1.19 o 
  -8   8   3        1.80        0.72      1.48 o 
  -7   8   3        1.22        0.19      2.03 o 
  -6   8   3      336.19      330.25      6.29 o 
  -5   8   3        0.03        0.12      0.87 o 
  -4   8   3      411.26      436.76      5.70 o 
  -3   8   3      333.09      320.94      3.72 o 
  -2   8   3      138.45      162.62      2.15 o 
  -1   8   3        2.87        2.18      0.72 o 
   0   8   3      254.98      267.08      3.31 o 
   1   8   3      492.07      544.90      4.96 o 
   2   8   3      109.12      111.26      2.38 o 
   3   8   3        0.15       -0.21      0.56 o 
   4   8   3        2.40        2.35      0.98 o 
   5   8   3        0.70        0.45      0.93 o 
   6   8   3       10.10       10.09      1.68 o 
  -8   9   3       43.45       47.34      3.45 o 
  -7   9   3       11.34       10.27      2.81 o 
  -6   9   3      127.49      117.76      3.74 o 
  -5   9   3       39.48       36.15      2.37 o 
  -4   9   3       39.91       39.52      1.90 o 
  -3   9   3        9.19       10.81      0.98 o 
  -2   9   3      688.59      746.33      5.50 o 
  -1   9   3        1.42        0.47      0.40 o 
   0   9   3     1213.59     1253.14      7.90 o 
   1   9   3      410.04      432.31      4.46 o 
   2   9   3       50.02       52.36      1.91 o 
   3   9   3       28.39       30.45      1.85 o 
   4   9   3       42.45       41.25      2.35 o 
   5   9   3        9.68       11.87      1.63 o 
   6   9   3        0.83       -0.17      1.18 o 
  -8  10   3        2.62        3.40      1.73 o 
  -7  10   3       12.10       13.43      2.12 o 
  -6  10   3       24.72       29.01      2.54 o 
  -5  10   3        0.08        0.35      1.21 o 
  -4  10   3       65.57       66.47      2.65 o 
  -3  10   3        0.00       -0.55      0.53 o 
  -2  10   3      129.99      125.85      2.14 o 
  -1  10   3      303.66      310.56      3.50 o 
   0  10   3        7.32        7.97      0.78 o 
   1  10   3       98.54       97.60      2.13 o 
   2  10   3        0.12        0.09      0.64 o 
   3  10   3        1.72        1.15      0.73 o 
   4  10   3       12.73       11.47      1.46 o 
   5  10   3        4.40        4.11      1.41 o 
   6  10   3        0.42       -0.90      1.44 o 
  -8  11   3       35.16       37.79      3.90 o 
  -7  11   3        1.43       -0.30      2.40 o 
  -6  11   3       72.80       71.46      3.09 o 
  -5  11   3        0.70       -0.54      0.88 o 
  -4  11   3        4.11        3.93      1.46 o 
  -3  11   3      141.42      135.71      2.60 o 
  -2  11   3      496.16      525.28      3.96 o 
  -1  11   3      277.99      293.09      3.69 o 
   0  11   3       93.50       82.43      1.78 o 
   1  11   3        3.03        2.52      0.77 o 
   2  11   3        1.21        0.61      0.91 o 
   3  11   3        2.89        2.61      0.80 o 
   4  11   3        7.55        7.89      1.50 o 
   5  11   3        0.01       -0.69      1.10 o 
   6  11   3        0.71        0.28      1.23 o 
  -8  12   3        8.08       10.91      2.25 o 
  -7  12   3        7.69        8.50      1.81 o 
  -6  12   3        9.07        9.90      1.77 o 
  -5  12   3        3.44        2.17      1.07 o 
  -4  12   3        0.04       -0.46      0.69 o 
  -3  12   3        6.19        8.49      1.07 o 
  -2  12   3      109.68      109.47      1.83 o 
  -1  12   3        7.46        7.06      0.96 o 
   0  12   3      248.99      260.82      3.39 o 
   1  12   3       16.98       15.67      1.77 o 
   2  12   3       27.44       29.08      2.52 o 
   3  12   3        7.71        8.12      1.17 o 
   4  12   3       85.49       92.88      4.44 o 
   5  12   3        8.72        6.90      1.56 o 
   6  12   3        1.07       -0.32      1.25 o 
  -7  13   3       25.27       22.31      2.46 o 
  -6  13   3       14.03        9.90      1.89 o 
  -5  13   3        2.93        3.40      1.17 o 
  -4  13   3       34.37       35.11      1.93 o 
  -3  13   3       35.35       32.89      2.51 o 
  -2  13   3       71.42       75.78      1.74 o 
  -1  13   3        0.28        0.08      0.71 o 
   0  13   3      105.03      117.15      3.59 o 
   1  13   3       42.00       42.89      2.49 o 
   2  13   3       24.79       31.34      2.71 o 
   3  13   3       92.07       82.67      4.35 o 
   4  13   3       31.73       33.09      2.68 o 
   5  13   3       11.11       10.33      1.89 o 
   6  13   3        0.10        0.13      2.02 o 
  -7  14   3        5.94        8.02      5.96 o 
  -6  14   3        0.30        0.24      1.73 o 
  -5  14   3       13.02       16.82      1.76 o 
  -4  14   3       20.71       20.89      1.71 o 
  -3  14   3        0.63        2.28      1.36 o 
  -2  14   3       39.63       44.95      1.48 o 
  -1  14   3       63.85       68.10      2.73 o 
   0  14   3       12.69       13.65      1.65 o 
   1  14   3       30.47       33.63      4.15 o 
   2  14   3       31.01       27.54      1.98 o 
   3  14   3        1.31        1.59      0.95 o 
   4  14   3       13.74       11.13      1.92 o 
   5  14   3        3.75        2.88      1.49 o 
  -7  15   3        0.13       -0.83      1.86 o 
  -6  15   3       13.27        8.66      3.44 o 
  -5  15   3        3.52        3.60      1.68 o 
  -4  15   3        0.53        2.98      1.42 o 
  -3  15   3       19.43       18.70      1.56 o 
  -2  15   3       39.03       41.94      1.91 o 
  -1  15   3        7.38        9.22      2.01 o 
   0  15   3       17.61       15.87      1.84 o 
   1  15   3       23.59       23.70      1.96 o 
   2  15   3       48.26       41.55      2.22 o 
   3  15   3       49.61       55.38      2.70 o 
   4  15   3       28.17       37.71      2.54 o 
   5  15   3        2.06        2.60      1.49 o 
  -7  16   3        0.40       -0.52      3.96 o 
  -6  16   3       12.75       11.94      6.51 o 
  -5  16   3        2.77       -0.15      3.53 o 
  -4  16   3        2.38        5.58      2.29 o 
  -3  16   3        1.26        0.60      1.01 o 
  -2  16   3       34.49       38.26      2.73 o 
  -1  16   3       58.89       58.12      2.46 o 
   0  16   3       43.22       40.77      2.21 o 
   1  16   3       31.64       33.59      2.34 o 
   2  16   3      130.31      125.73      3.44 o 
   3  16   3        4.73        7.08      1.34 o 
   4  16   3      145.95      163.11      4.46 o 
   5  16   3       14.03       12.99      2.17 o 
  -6  17   3        0.37       -2.43      6.02 o 
  -5  17   3        3.07        2.18      2.14 o 
  -4  17   3       10.52        8.24      4.10 o 
  -3  17   3       58.51       60.75      6.17 o 
  -2  17   3       27.88       25.92      2.46 o 
  -1  17   3        6.94        8.01      2.00 o 
   0  17   3        0.58       -0.25      0.83 o 
   1  17   3        0.23       -0.88      0.92 o 
   2  17   3       10.56       12.11      1.53 o 
   3  17   3      105.02      100.66      3.40 o 
   4  17   3       68.89       77.66      3.20 o 
   5  17   3        2.07        1.08      1.47 o 
  -6  18   3        1.13       -1.19      2.85 o 
  -5  18   3        0.73       -0.93      1.79 o 
  -4  18   3        0.03       -2.50      3.83 o 
  -3  18   3       13.03        8.68      3.05 o 
  -2  18   3       59.05       63.64      6.28 o 
  -1  18   3        0.58        1.12      1.46 o 
   0  18   3        1.27       -0.32      1.32 o 
   1  18   3       28.98       29.04      2.38 o 
   2  18   3        0.33        0.15      0.99 o 
   3  18   3        1.76        1.98      1.19 o 
   4  18   3       15.27       16.08      1.93 o 
  -6  19   3        1.62       -3.08      6.71 o 
  -5  19   3        3.22        2.24      2.34 o 
  -4  19   3        6.96        4.03      2.74 o 
  -3  19   3        0.53        0.23      2.20 o 
  -2  19   3        7.87        4.02      2.40 o 
  -1  19   3        2.56       -0.51      1.84 o 
   0  19   3        0.28        1.06      1.55 o 
   1  19   3       25.06       21.28      3.01 o 
   2  19   3       96.33      100.91      3.89 o 
   3  19   3       34.66       34.76      2.54 o 
   4  19   3       12.51       13.29      1.88 o 
  -6  20   3        2.08       -0.72      2.54 o 
  -5  20   3        9.06        9.02      3.57 o 
  -4  20   3        1.17       -1.76      2.12 o 
  -3  20   3        2.13        1.62      2.57 o 
  -2  20   3        4.51        1.43      2.24 o 
  -1  20   3        3.81        3.01      2.17 o 
   0  20   3       28.27       23.37      4.13 o 
   1  20   3       22.69       15.68      2.84 o 
   2  20   3        7.76        6.51      1.70 o 
   3  20   3        1.41        1.83      1.51 o 
   4  20   3       18.87       20.21      2.66 o 
  -5  21   3        0.11       -2.60      2.21 o 
  -4  21   3       54.88       50.84      6.47 o 
  -3  21   3      211.22      220.46     10.85 o 
  -2  21   3       55.11       55.09      6.36 o 
  -1  21   3       20.55       16.03      3.88 o 
   0  21   3       37.62       31.72      4.78 o 
   1  21   3        2.18        1.18      2.03 o 
   2  21   3        0.01       -2.13      1.06 o 
   3  21   3        1.44       -0.60      1.27 o 
  -5  22   3        0.89        3.83      3.00 o 
  -4  22   3       25.31       24.43      4.95 o 
  -3  22   3       40.71       46.56      6.25 o 
  -2  22   3        4.44       -0.17      2.08 o 
  -1  22   3        7.50       11.55      3.50 o 
   0  22   3        1.32       -0.12      2.14 o 
   1  22   3       16.78       13.96      3.66 o 
   2  22   3        3.08        2.59      1.67 o 
   3  22   3        0.59       -0.98      1.50 o 
  -4  23   3        1.84        1.73      2.99 o 
  -3  23   3        2.67       -0.15      2.37 o 
  -2  23   3        0.23       -0.58      2.36 o 
  -1  23   3        0.54        1.18      2.45 o 
   0  23   3        0.01       -1.14      1.87 o 
   1  23   3        1.81        0.51      2.45 o 
   2  23   3        2.88        3.48      1.92 o 
  -3  24   3       20.50       26.70      5.07 o 
  -2  24   3        0.01       -1.49      2.22 o 
  -1  24   3        1.55        1.47      2.63 o 
   0  24   3        5.05        4.73      2.77 o 
   1  24   3        0.91        3.75      2.83 o 
   2  24   3        0.64        0.62      1.81 o 
  -3  25   3       73.89       76.38      8.32 o 
  -2  25   3        0.99        0.17      2.67 o 
  -1  25   3        2.90        0.15      2.26 o 
   0  25   3        0.01        1.16      2.71 o 
   1  25   3        0.03       -2.61      1.80 o 
  -8   0   4        0.72       -0.56      1.63 o 
  -7   0   4        0.12       -1.55      2.00 o 
  -6   0   4       22.38       22.41      2.83 o 
  -5   0   4       33.46       33.99      3.23 o 
  -4   0   4        0.42        0.13      0.96 o 
  -3   0   4       80.49       77.76      3.59 o 
  -2   0   4      170.18      203.50      3.91 o 
  -1   0   4      251.00      330.95      5.35 o 
   0   0   4      963.00      995.74      8.03 o 
   1   0   4      342.13      307.98      8.55 o 
   2   0   4        0.42        0.06      0.86 o 
   3   0   4        1.01        0.90      1.24 o 
   4   0   4      316.20      334.72      9.69 o 
   5   0   4       50.11       50.09      4.60 o 
   6   0   4       11.57       15.72      3.28 o 
  -8   1   4        3.13        2.84      1.47 o 
  -7   1   4       10.91       10.83      1.72 o 
  -6   1   4      107.54       94.59      3.11 o 
  -5   1   4       31.45       29.47      1.98 o 
  -4   1   4       88.12       83.17      2.48 o 
  -3   1   4      455.62      492.07      6.75 o 
  -2   1   4     2663.57     2795.20     44.94 o 
  -1   1   4      703.32      742.78      5.43 o 
   0   1   4      699.19      738.46      5.26 o 
   1   1   4        0.04        0.06      0.53 o 
   2   1   4       13.80       14.99      1.64 o 
   3   1   4       43.81       47.00      2.13 o 
   4   1   4       22.21       22.71      2.06 o 
   5   1   4       12.22       11.06      1.67 o 
   6   1   4        3.18        3.39      1.40 o 
  -8   2   4        3.13        1.07      1.60 o 
  -7   2   4        2.90        2.06      1.59 o 
  -6   2   4       20.50       15.28      1.69 o 
  -5   2   4       21.09       19.92      1.68 o 
  -4   2   4       41.29       45.78      1.77 o 
  -3   2   4       34.59       38.63      1.32 o 
  -2   2   4       36.83       44.92      1.46 o 
  -1   2   4        8.28        6.13      0.56 o 
   0   2   4       12.31       16.06      0.96 o 
   1   2   4       61.21       63.06      1.67 o 
   2   2   4       57.06       61.48      2.16 o 
   3   2   4       36.42       36.73      2.19 o 
   4   2   4       67.66       73.09      2.90 o 
   5   2   4       24.72       27.33      2.39 o 
   6   2   4        0.19        0.51      1.23 o 
  -8   3   4        3.60        2.72      1.84 o 
  -7   3   4        2.96        0.76      1.78 o 
  -6   3   4        8.82        6.05      1.36 o 
  -5   3   4        8.98        6.72      1.18 o 
  -4   3   4        0.00       -0.37      0.67 o 
  -3   3   4        0.07       -0.31      0.44 o 
  -2   3   4      636.68      663.35      8.49 o 
  -1   3   4      272.17      269.37      6.36 o 
   0   3   4       85.56       85.12      1.82 o 
   1   3   4      102.72       88.98      1.99 o 
   2   3   4        0.01        0.62      0.63 o 
   3   3   4        6.84        8.03      1.21 o 
   4   3   4      222.13      236.77      4.95 o 
   5   3   4      114.93      119.21      3.94 o 
   6   3   4        0.47       -1.17      1.12 o 
  -8   4   4       19.79       16.06      2.52 o 
  -7   4   4        4.72        3.23      1.47 o 
  -6   4   4        1.78        0.25      1.76 o 
  -5   4   4        5.17        7.08      1.46 o 
  -4   4   4      171.51      187.79      4.53 o 
  -3   4   4        4.57        6.82      0.84 o 
  -2   4   4       25.44       23.04      1.54 o 
  -1   4   4       10.64       10.93      1.39 o 
   0   4   4      512.88      553.52      5.44 o 
   1   4   4        0.79        1.08      0.55 o 
   2   4   4        6.96        9.20      1.22 o 
   3   4   4      137.78      124.47      3.30 o 
   4   4   4       89.17       93.64      3.93 o 
   5   4   4       48.01       50.37      3.07 o 
   6   4   4        5.35        4.80      1.49 o 
  -8   5   4        1.51        1.27      1.97 o 
  -7   5   4        1.80        1.89      1.27 o 
  -6   5   4       98.50       89.47      3.90 o 
  -5   5   4        3.49        1.36      0.92 o 
  -4   5   4       23.10       26.97      1.47 o 
  -3   5   4       29.08       29.92      1.26 o 
  -2   5   4       81.00       81.17      2.97 o 
  -1   5   4        8.94        8.94      1.17 o 
   0   5   4      436.67      438.20      4.51 o 
   1   5   4        0.58       -0.06      0.45 o 
   2   5   4        5.10        5.79      0.88 o 
   3   5   4        0.77        0.39      0.78 o 
   4   5   4        0.58        0.32      1.01 o 
   5   5   4        4.62        5.99      1.48 o 
   6   5   4        1.29        0.12      1.21 o 
  -8   6   4       28.98       22.16      2.95 o 
  -7   6   4        2.08        1.90      1.46 o 
  -6   6   4      131.12      124.22      3.55 o 
  -5   6   4       36.53       37.09      2.74 o 
  -4   6   4      121.95      124.05      3.34 o 
  -3   6   4       29.72       30.54      1.21 o 
  -2   6   4      103.47      109.92      2.96 o 
  -1   6   4        4.38        5.07      0.95 o 
   0   6   4       28.24       30.20      1.23 o 
   1   6   4       50.83       52.85      1.62 o 
   2   6   4      265.33      264.46      4.06 o 
   3   6   4       29.20       34.74      2.15 o 
   4   6   4      156.99      162.36      4.18 o 
   5   6   4        5.21        4.55      1.37 o 
   6   6   4        2.59        0.67      1.92 o 
  -8   7   4       46.42       39.28      3.05 o 
  -7   7   4       10.55        8.53      2.14 o 
  -6   7   4       35.48       28.84      2.19 o 
  -5   7   4       26.09       25.72      1.79 o 
  -4   7   4       10.33        9.63      1.09 o 
  -3   7   4       14.09       13.29      0.88 o 
  -2   7   4       85.84       99.09      3.60 o 
  -1   7   4        5.38        7.09      1.11 o 
   0   7   4       66.79       67.23      1.70 o 
   1   7   4      117.93      112.91      2.30 o 
   2   7   4        7.25        8.15      1.17 o 
   3   7   4        1.09        0.14      0.76 o 
   4   7   4      106.99      116.25      3.59 o 
   5   7   4       21.31       20.28      2.11 o 
   6   7   4        0.05       -0.31      1.17 o 
  -8   8   4       87.79       84.76      3.89 o 
  -7   8   4       18.70       15.75      2.37 o 
  -6   8   4       38.73       34.82      3.03 o 
  -5   8   4       46.72       41.92      2.11 o 
  -4   8   4      174.03      173.94      3.22 o 
  -3   8   4      125.12      121.86      2.04 o 
  -2   8   4        1.83        4.23      0.96 o 
  -1   8   4      140.04      154.09      3.51 o 
   0   8   4       72.63       73.91      1.82 o 
   1   8   4       69.54       75.27      1.95 o 
   2   8   4        3.56        2.15      0.72 o 
   3   8   4       37.75       37.03      2.16 o 
   4   8   4       12.01       13.34      1.64 o 
   5   8   4        0.65        1.09      1.16 o 
   6   8   4        0.00        0.11      1.23 o 
  -8   9   4        4.61        2.74      2.36 o 
  -7   9   4        5.15        4.46      1.42 o 
  -6   9   4        7.32        8.20      1.40 o 
  -5   9   4        2.93        3.49      1.01 o 
  -4   9   4       78.55       81.20      2.27 o 
  -3   9   4      223.08      221.07      4.58 o 
  -2   9   4      309.20      298.62      5.76 o 
  -1   9   4       73.75       71.35      2.57 o 
   0   9   4       81.93       74.35      2.10 o 
   1   9   4       85.22       84.75      2.09 o 
   2   9   4       99.10       99.27      2.70 o 
   3   9   4        0.95        0.20      0.73 o 
   4   9   4        0.78       -0.33      0.90 o 
   5   9   4        3.47        1.10      1.26 o 
  -8  10   4        6.69        6.70      2.71 o 
  -7  10   4        0.00       -0.33      2.39 o 
  -6  10   4       14.67       11.83      2.31 o 
  -5  10   4        0.21       -0.26      1.34 o 
  -4  10   4       24.62       29.59      2.35 o 
  -3  10   4       78.60       76.50      2.87 o 
  -2  10   4        2.29        1.00      0.90 o 
  -1  10   4        2.02        1.76      0.83 o 
   0  10   4      228.60      218.10      3.28 o 
   1  10   4        1.51        0.93      0.61 o 
   2  10   4       35.49       41.93      1.88 o 
   3  10   4        2.42        0.83      0.78 o 
   4  10   4       10.97        8.92      1.63 o 
   5  10   4        0.51       -1.06      1.08 o 
  -8  11   4       33.38       26.62      4.37 o 
  -7  11   4        0.00        1.39      3.13 o 
  -6  11   4        0.41        1.56      2.11 o 
  -5  11   4       20.26       20.30      2.67 o 
  -4  11   4       19.10       21.47      2.34 o 
  -3  11   4        5.64        4.90      1.26 o 
  -2  11   4      439.69      440.94      9.76 o 
  -1  11   4      366.96      386.96      6.61 o 
   0  11   4      113.33      112.84      2.43 o 
   1  11   4       11.72        8.39      1.05 o 
   2  11   4        9.00        7.29      1.03 o 
   3  11   4        5.15        2.91      1.17 o 
   4  11   4        1.44        0.13      1.15 o 
   5  11   4        6.66        7.42      1.78 o 
  -7  12   4        8.31        4.86      2.80 o 
  -6  12   4        0.60        2.39      2.02 o 
  -5  12   4        0.55       -0.63      1.30 o 
  -4  12   4       77.21       79.98      3.73 o 
  -3  12   4       38.62       41.28      2.52 o 
  -2  12   4      107.53      111.60      3.80 o 
  -1  12   4      124.30      117.07      3.65 o 
   0  12   4        7.06        7.25      1.32 o 
   1  12   4        1.13        1.27      1.29 o 
   2  12   4        0.02        1.32      0.92 o 
   3  12   4        5.71        4.75      1.15 o 
   4  12   4        8.81        6.24      1.54 o 
   5  12   4        0.23        0.49      1.69 o 
  -7  13   4        0.87        0.98      2.13 o 
  -6  13   4        0.09        0.51      1.75 o 
  -5  13   4        6.37       10.22      3.28 o 
  -4  13   4        3.81        5.87      1.89 o 
  -3  13   4       20.33       20.89      2.08 o 
  -2  13   4       15.22       14.17      1.87 o 
  -1  13   4       10.91       10.65      1.47 o 
   0  13   4       16.38       13.99      2.31 o 
   1  13   4       61.57       58.95      2.21 o 
   2  13   4      503.35      497.69      6.55 o 
   3  13   4       49.90       48.87      2.55 o 
   4  13   4        7.71        3.85      1.73 o 
   5  13   4        0.12       -1.43      1.11 o 
  -7  14   4        0.23       -0.64      3.22 o 
  -6  14   4        3.29        5.76      2.20 o 
  -5  14   4        2.39        3.03      1.87 o 
  -4  14   4       14.97       18.62      2.50 o 
  -3  14   4       10.21       10.20      1.67 o 
  -2  14   4        1.59        0.88      1.23 o 
  -1  14   4        1.06        0.64      1.32 o 
   0  14   4       74.00       74.92      4.22 o 
   1  14   4       53.44       53.60      3.38 o 
   2  14   4      354.13      363.57      5.73 o 
   3  14   4       11.10       13.22      1.60 o 
   4  14   4        3.32        4.25      1.52 o 
   5  14   4        0.01       -0.24      1.27 o 
  -7  15   4        1.45       -2.67      4.61 o 
  -6  15   4        0.00       -1.50      3.07 o 
  -5  15   4       10.86       11.99      3.14 o 
  -4  15   4      104.69      101.75      5.14 o 
  -3  15   4        0.70        0.31      1.11 o 
  -2  15   4       20.04       21.56      3.26 o 
  -1  15   4        1.42        2.37      1.54 o 
   0  15   4       28.94       27.88      5.27 o 
   1  15   4       45.88       40.69      3.05 o 
   2  15   4       44.26       45.42      3.27 o 
   3  15   4       18.31       15.79      1.73 o 
   4  15   4        6.73        3.31      1.23 o 
  -7  16   4        0.00        0.93      2.48 o 
  -6  16   4        3.49        4.14      3.30 o 
  -5  16   4        2.85        6.59      2.56 o 
  -4  16   4       19.72       17.83      2.62 o 
  -3  16   4       27.20       28.34      2.45 o 
  -2  16   4        3.10        1.18      1.42 o 
  -1  16   4        2.60        2.16      1.53 o 
   0  16   4      112.06       98.92      4.96 o 
   1  16   4      126.70      119.04      4.38 o 
   2  16   4        8.66       10.16      1.86 o 
   3  16   4        3.27        2.07      1.38 o 
   4  16   4        0.40        0.11      1.26 o 
  -6  17   4        0.62       -3.05      2.21 o 
  -5  17   4        7.04        3.22      3.04 o 
  -4  17   4       11.10        9.45      2.80 o 
  -3  17   4        0.08        0.84      1.22 o 
  -2  17   4       23.55       21.38      2.53 o 
  -1  17   4        1.12       -0.91      1.18 o 
   0  17   4       25.45       27.58      3.31 o 
   1  17   4       56.02       56.09      3.57 o 
   2  17   4       99.39      107.93      4.95 o 
   3  17   4       20.88       21.63      2.63 o 
   4  17   4        0.97       -0.73      1.19 o 
  -6  18   4        4.95       -0.35      4.49 o 
  -5  18   4        7.48        3.60      5.97 o 
  -4  18   4        1.45        2.48      2.30 o 
  -3  18   4       12.57        9.52      3.02 o 
  -2  18   4       66.75       58.48      3.55 o 
  -1  18   4       31.51       36.08      3.82 o 
   0  18   4       67.59       67.48      6.80 o 
   1  18   4       12.79       13.45      2.12 o 
   2  18   4       28.50       29.51      2.95 o 
   3  18   4        0.07       -0.32      1.28 o 
   4  18   4        4.31        5.59      1.99 o 
  -6  19   4        0.22       -1.29      8.53 o 
  -5  19   4       12.36       15.59      3.93 o 
  -4  19   4       42.87       36.35      5.41 o 
  -3  19   4        0.01        2.83      2.33 o 
  -2  19   4        1.31        0.17      1.83 o 
  -1  19   4       18.38       13.23      2.60 o 
   0  19   4       37.52       31.19      4.31 o 
   1  19   4       40.50       41.18      3.30 o 
   2  19   4        0.20       -0.26      1.20 o 
   3  19   4        6.14        2.23      1.45 o 
  -5  20   4       10.03       10.96      3.75 o 
  -4  20   4        0.03       -0.88      1.99 o 
  -3  20   4        0.17       -1.18      1.93 o 
  -2  20   4        0.41        0.17      2.10 o 
  -1  20   4       10.06        8.64      3.06 o 
   0  20   4        0.10        1.43      1.75 o 
   1  20   4       30.19       28.09      2.94 o 
   2  20   4        0.20       -0.25      1.61 o 
   3  20   4        3.59        2.76      1.68 o 
  -5  21   4        0.04       -1.89      2.45 o 
  -4  21   4        4.29        0.29      2.45 o 
  -3  21   4        0.54        0.92      2.07 o 
  -2  21   4        0.45        0.35      1.88 o 
  -1  21   4       12.00       15.15      3.86 o 
   0  21   4       12.24       14.27      3.65 o 
   1  21   4        0.27       -0.27      1.34 o 
   2  21   4        4.50        3.16      1.63 o 
  -4  22   4        0.61       -0.55      2.71 o 
  -3  22   4        4.40        4.29      3.04 o 
  -2  22   4        9.17        9.38      3.30 o 
  -1  22   4        7.41        8.16      3.21 o 
   0  22   4       10.26       10.78      3.42 o 
   1  22   4        3.30        4.98      2.01 o 
   2  22   4        0.61        1.18      1.60 o 
  -4  23   4        1.97       -2.32      2.41 o 
  -3  23   4        4.76        3.75      3.00 o 
  -2  23   4        0.28       -2.80      2.01 o 
  -1  23   4       10.52        6.63      3.08 o 
   0  23   4        8.10       10.11      3.38 o 
   1  23   4        1.05       -0.04      1.70 o 
  -3  24   4       11.70       11.86      4.00 o 
  -2  24   4       15.90       24.96      4.88 o 
  -1  24   4       12.74       12.33      3.81 o 
   0  24   4        4.19        7.04      3.26 o 
  -8   1   5        0.68        1.87      2.44 o 
  -7   1   5        1.26        1.56      1.12 o 
  -6   1   5        1.80        2.26      1.05 o 
  -5   1   5        2.92        1.09      0.89 o 
  -4   1   5      186.23      176.82      3.66 o 
  -3   1   5      157.62      166.35      3.82 o 
  -2   1   5       20.81       23.12      1.45 o 
  -1   1   5        6.56        5.56      1.02 o 
   0   1   5        5.62        5.23      0.71 o 
   1   1   5        5.34        5.72      0.94 o 
   2   1   5        6.43        6.20      1.10 o 
   3   1   5       27.26       22.51      1.93 o 
   4   1   5        0.66       -1.07      0.99 o 
   5   1   5        3.88        3.31      1.35 o 
  -8   2   5       34.14       32.69      2.76 o 
  -7   2   5        0.78        0.28      1.58 o 
  -6   2   5       15.14       18.70      1.80 o 
  -5   2   5       36.74       33.15      1.88 o 
  -4   2   5      387.45      376.94      7.43 o 
  -3   2   5       81.05       83.89      2.23 o 
  -2   2   5     1035.04     1063.02     10.50 o 
  -1   2   5       82.18       79.64      1.60 o 
   0   2   5        0.17        0.75      0.49 o 
   1   2   5       32.39       30.54      1.48 o 
   2   2   5      191.06      178.47      3.90 o 
   3   2   5       42.42       40.23      2.52 o 
   4   2   5       13.64       14.61      1.80 o 
   5   2   5        5.16        0.71      1.20 o 
  -8   3   5       17.27       14.41      2.00 o 
  -7   3   5        6.47        5.97      1.39 o 
  -6   3   5       14.82       17.20      1.71 o 
  -5   3   5        6.13        5.62      1.07 o 
  -4   3   5       29.28       27.72      2.09 o 
  -3   3   5        4.86        3.96      0.87 o 
  -2   3   5        0.66        0.72      0.53 o 
  -1   3   5      136.74      134.25      2.55 o 
   0   3   5       21.84       21.65      1.26 o 
   1   3   5        0.52        0.14      0.56 o 
   2   3   5      239.33      243.44      5.71 o 
   3   3   5       40.46       40.54      2.51 o 
   4   3   5        9.83       11.27      1.65 o 
   5   3   5        0.02       -0.28      1.08 o 
  -8   4   5        0.10       -0.05      1.17 o 
  -7   4   5       12.11       10.40      1.63 o 
  -6   4   5       12.08       10.83      1.48 o 
  -5   4   5        1.78        2.03      0.92 o 
  -4   4   5       30.15       25.38      1.46 o 
  -3   4   5        0.32       -0.07      0.52 o 
  -2   4   5      139.94      141.16      3.64 o 
  -1   4   5       20.88       19.30      1.04 o 
   0   4   5      208.99      210.25      3.75 o 
   1   4   5      267.06      264.50      4.28 o 
   2   4   5        1.25        1.06      0.96 o 
   3   4   5        0.59        0.91      1.00 o 
   4   4   5        4.44        3.97      1.28 o 
   5   4   5        0.09       -0.65      1.06 o 
  -8   5   5        0.77       -0.40      2.12 o 
  -7   5   5        0.18        0.57      1.37 o 
  -6   5   5       20.51       24.88      2.31 o 
  -5   5   5       65.01       66.65      3.26 o 
  -4   5   5      192.80      201.03      4.54 o 
  -3   5   5       18.13       19.26      1.64 o 
  -2   5   5        5.79        5.73      1.11 o 
  -1   5   5       53.39       54.25      3.27 o 
   0   5   5        8.51       10.46      0.96 o 
   1   5   5        0.04        0.51      0.64 o 
   2   5   5      460.82      453.56      6.27 o 
   3   5   5      234.62      233.44      4.88 o 
   4   5   5        2.91        3.63      1.25 o 
   5   5   5        2.07        0.11      1.12 o 
  -8   6   5        1.84        1.08      2.02 o 
  -7   6   5       10.10        9.63      2.18 o 
  -6   6   5       46.94       45.55      3.56 o 
  -5   6   5       23.36       20.93      2.43 o 
  -4   6   5       11.55       11.37      1.60 o 
  -3   6   5       11.76       11.44      1.36 o 
  -2   6   5        5.54        4.24      1.06 o 
  -1   6   5      102.50      107.12      3.25 o 
   0   6   5       19.83       20.32      1.11 o 
   1   6   5       38.53       35.77      1.71 o 
   2   6   5      339.93      337.99      4.74 o 
   3   6   5      170.00      173.08      4.28 o 
   4   6   5        7.43        9.62      1.56 o 
   5   6   5        0.06        0.69      1.24 o 
  -8   7   5       15.03       12.03      2.94 o 
  -7   7   5        3.75        1.98      1.75 o 
  -6   7   5        0.34        0.38      1.37 o 
  -5   7   5        3.70        0.97      1.39 o 
  -4   7   5        0.21        0.17      1.05 o 
  -3   7   5        4.33        3.66      1.15 o 
  -2   7   5       49.47       48.58      2.28 o 
  -1   7   5       10.26       11.33      1.73 o 
   0   7   5       18.25       21.14      1.92 o 
   1   7   5      106.06       99.05      2.56 o 
   2   7   5      113.44      115.15      2.85 o 
   3   7   5       81.06       78.39      2.96 o 
   4   7   5       40.30       39.67      2.74 o 
   5   7   5        2.99        2.39      1.33 o 
  -8   8   5        0.59       -0.39      2.06 o 
  -7   8   5        0.57        0.34      1.56 o 
  -6   8   5        0.46        0.62      1.43 o 
  -5   8   5       18.44       15.76      2.26 o 
  -4   8   5       38.50       45.46      2.73 o 
  -3   8   5       36.68       40.12      2.69 o 
  -2   8   5      194.00      196.95      4.40 o 
  -1   8   5        0.52        1.23      0.89 o 
   0   8   5        1.03        0.56      1.38 o 
   1   8   5        0.02       -0.21      0.59 o 
   2   8   5       82.43       82.75      2.50 o 
   3   8   5        0.02        0.37      0.95 o 
   4   8   5        2.63        1.61      1.15 o 
   5   8   5        2.34        2.34      1.34 o 
  -8   9   5        4.45        3.97      2.37 o 
  -7   9   5        0.70        5.20      1.96 o 
  -6   9   5        0.48        2.43      1.58 o 
  -5   9   5        0.05       -2.17      1.08 o 
  -4   9   5        2.11        1.03      1.09 o 
  -3   9   5        1.22        1.10      1.03 o 
  -2   9   5       11.23       10.43      1.46 o 
  -1   9   5       19.90       21.86      1.95 o 
   0   9   5       26.64       23.08      2.88 o 
   1   9   5        0.01        0.31      0.88 o 
   2   9   5       75.50       87.34      2.56 o 
   3   9   5        4.72        4.58      1.19 o 
   4   9   5        0.02       -0.29      1.01 o 
   5   9   5        5.66        5.23      1.66 o 
  -8  10   5       11.00       11.29      3.04 o 
  -7  10   5        7.24        8.50      2.40 o 
  -6  10   5        8.42        7.42      2.06 o 
  -5  10   5        6.59        7.79      1.95 o 
  -4  10   5        6.38        4.69      1.42 o 
  -3  10   5       40.37       43.58      2.67 o 
  -2  10   5      105.18       98.87      3.21 o 
  -1  10   5        0.01       -0.29      0.87 o 
   0  10   5      540.31      512.23      8.68 o 
   1  10   5       75.25       71.23      2.85 o 
   2  10   5      134.10      136.34      4.00 o 
   3  10   5        4.85        3.04      1.08 o 
   4  10   5        0.59        0.44      1.13 o 
  -7  11   5        0.82        0.29      1.73 o 
  -6  11   5        2.29        2.07      2.10 o 
  -5  11   5        1.77        1.46      1.49 o 
  -4  11   5       30.79       33.65      2.61 o 
  -3  11   5       40.62       42.81      2.79 o 
  -2  11   5        1.00       -1.64      0.82 o 
  -1  11   5      244.68      226.71      4.75 o 
   0  11   5      737.79      708.94      8.90 o 
   1  11   5        2.67        3.68      1.17 o 
   2  11   5        1.05        1.36      1.27 o 
   3  11   5        3.74        6.74      1.64 o 
   4  11   5        2.11       -0.21      1.58 o 
  -7  12   5        4.40        7.29      2.36 o 
  -6  12   5        0.18        3.16      1.92 o 
  -5  12   5       14.60       17.17      2.53 o 
  -4  12   5       15.29       16.53      1.98 o 
  -3  12   5       22.52       23.87      2.31 o 
  -2  12   5      254.75      241.81      5.74 o 
  -1  12   5        0.31       -1.83      0.92 o 
   0  12   5      112.74      111.78      3.57 o 
   1  12   5        1.30        1.27      1.20 o 
   2  12   5        2.67        1.75      1.30 o 
   3  12   5        0.01       -0.67      1.19 o 
   4  12   5        0.32        1.05      1.81 o 
  -7  13   5        0.01        0.00      2.02 o 
  -6  13   5        8.81       13.25      2.45 o 
  -5  13   5        0.86        2.35      1.63 o 
  -4  13   5        4.75        6.38      1.58 o 
  -3  13   5       12.36       14.18      1.90 o 
  -2  13   5       39.48       47.34      3.05 o 
  -1  13   5        5.93        6.59      1.60 o 
   0  13   5        0.32       -0.64      2.01 o 
   1  13   5        6.05        6.65      1.56 o 
   2  13   5        0.20       -0.58      1.04 o 
   3  13   5       21.91       20.44      2.49 o 
   4  13   5        0.70       -1.19      1.62 o 
  -7  14   5        0.20        3.25      4.27 o 
  -6  14   5       30.76       31.43      3.37 o 
  -5  14   5       10.11       10.19      3.33 o 
  -4  14   5       89.71       96.60      3.78 o 
  -3  14   5       54.92       55.78      3.01 o 
  -2  14   5       12.53       14.50      3.03 o 
  -1  14   5      110.77      107.33      5.32 o 
   0  14   5      144.86      139.31      6.01 o 
   1  14   5        4.45        4.19      1.71 o 
   2  14   5        3.63        3.53      1.50 o 
   3  14   5        0.54        0.38      1.27 o 
   4  14   5        2.06        0.15      1.86 o 
  -7  15   5        3.91        4.78      4.57 o 
  -6  15   5        0.05        3.58      2.86 o 
  -5  15   5       15.42       16.99      2.99 o 
  -4  15   5        1.61        1.27      1.37 o 
  -3  15   5        7.82        4.98      1.50 o 
  -2  15   5        0.19        1.23      1.64 o 
  -1  15   5       36.72       29.95      9.58 o 
   0  15   5      303.05      297.17      8.83 o 
   1  15   5       47.99       46.09      3.38 o 
   2  15   5        4.12        3.95      1.48 o 
   3  15   5        0.40        2.79      1.48 o 
   4  15   5        5.96        8.87      4.53 o 
  -6  16   5        6.18       12.15      2.84 o 
  -5  16   5        0.31        3.55      1.73 o 
  -4  16   5       15.89       10.84      2.19 o 
  -3  16   5        1.24       -0.60      1.33 o 
  -2  16   5        8.40        5.46      2.85 o 
  -1  16   5        1.31        3.61      2.23 o 
   0  16   5        0.32        0.95      1.79 o 
   1  16   5       19.66       14.20      2.08 o 
   2  16   5        8.92       10.91      2.02 o 
   3  16   5        0.66        0.02      1.31 o 
  -6  17   5       10.96        5.46      9.96 o 
  -5  17   5        0.30        2.44      3.32 o 
  -4  17   5        4.81        8.15      2.95 o 
  -3  17   5        0.46        0.02      1.37 o 
  -2  17   5        0.02       -0.38      1.49 o 
  -1  17   5        0.54        0.64      1.58 o 
   0  17   5        7.51        6.59      2.23 o 
   1  17   5        7.26        6.99      2.19 o 
   2  17   5        1.38        1.83      1.35 o 
   3  17   5        0.69        0.05      1.39 o 
  -6  18   5       16.26       12.77      9.49 o 
  -5  18   5        3.04        2.92      2.86 o 
  -4  18   5        8.01        0.91      2.28 o 
  -3  18   5        0.11       -0.22      1.40 o 
  -2  18   5       21.03       20.20      3.23 o 
  -1  18   5       61.32       59.68      4.80 o 
   0  18   5        3.43        2.44      1.89 o 
   1  18   5       21.23       17.34      2.36 o 
   2  18   5        2.29        2.12      1.49 o 
   3  18   5        0.01       -0.05      1.40 o 
  -5  19   5        9.94       11.73      3.88 o 
  -4  19   5       12.67        7.02      3.35 o 
  -3  19   5        1.22        1.52      2.54 o 
  -2  19   5        3.05        2.98      1.59 o 
  -1  19   5       12.28       15.05      4.48 o 
   0  19   5        0.69       -0.49      1.65 o 
   1  19   5        6.30        4.74      1.60 o 
   2  19   5        0.39       -0.96      1.30 o 
  -5  20   5        3.01        4.79      3.34 o 
  -4  20   5        0.90        4.71      3.12 o 
  -3  20   5        0.14        0.26      2.25 o 
  -2  20   5        2.20        4.59      2.78 o 
  -1  20   5        1.61        1.04      1.75 o 
   0  20   5        1.83       -0.03      1.51 o 
   1  20   5        4.07        3.40      1.55 o 
   2  20   5        0.00       -0.14      1.34 o 
  -4  21   5        7.64        7.30      3.39 o 
  -3  21   5       24.52       18.79      4.39 o 
  -2  21   5       52.33       56.84      6.97 o 
  -1  21   5       37.55       38.87      5.50 o 
   0  21   5        0.14       -0.28      1.70 o 
   1  21   5        0.00        0.30      1.33 o 
  -4  22   5        1.56       -0.06      2.77 o 
  -3  22   5        0.72       -0.92      2.34 o 
  -2  22   5        8.48        4.98      3.16 o 
  -1  22   5        5.84        3.59      2.69 o 
   0  22   5        3.57        5.01      2.79 o 
  -2  23   5        1.95        5.10      2.89 o 
  -1  23   5        4.23        3.09      2.89 o 
  -8   0   6       19.01       23.48      7.67 o 
  -7   0   6        2.73        2.72      1.72 o 
  -6   0   6       61.36       61.82      3.62 o 
  -5   0   6        0.47        0.67      1.21 o 
  -4   0   6      215.63      207.02      5.01 o 
  -3   0   6        0.05        0.01      1.59 o 
  -2   0   6       34.96       48.38      4.62 o 
  -1   0   6        0.00        0.55      0.66 o 
   0   0   6        1.61        3.00      1.13 o 
   1   0   6        0.20       -0.83      1.00 o 
   2   0   6        1.71        0.38      1.30 o 
   3   0   6        0.63        0.24      1.38 o 
   4   0   6       10.24       11.51      2.59 o 
  -8   1   6        0.07        2.02      2.07 o 
  -7   1   6        0.05        0.89      1.47 o 
  -6   1   6        0.96        1.07      0.93 o 
  -5   1   6        1.90        1.21      1.10 o 
  -4   1   6      128.38      130.39      4.07 o 
  -3   1   6       95.74       96.81      5.35 o 
  -2   1   6       42.86       42.54      1.47 o 
  -1   1   6      111.20      107.39      2.21 o 
   0   1   6        4.04        4.68      0.78 o 
   1   1   6       12.06       15.39      1.50 o 
   2   1   6       24.76       20.83      1.87 o 
   3   1   6        0.05       -0.26      0.96 o 
   4   1   6        0.32        1.03      1.21 o 
  -8   2   6        0.55        1.20      1.65 o 
  -7   2   6        4.13        4.05      1.87 o 
  -6   2   6        1.74        2.22      1.41 o 
  -5   2   6        0.92        0.37      1.24 o 
  -4   2   6        3.80        3.74      1.39 o 
  -3   2   6        0.12        1.38      1.05 o 
  -2   2   6        9.03        9.46      1.76 o 
  -1   2   6       71.86       66.95      1.79 o 
   0   2   6      136.78      119.78      2.51 o 
   1   2   6       25.51       22.10      1.73 o 
   2   2   6        7.19        8.52      1.73 o 
   3   2   6        0.10       -0.34      0.89 o 
   4   2   6        0.77       -1.07      1.07 o 
  -8   3   6        3.54        3.94      2.22 o 
  -7   3   6        5.88        6.13      1.86 o 
  -6   3   6       17.38       19.79      2.41 o 
  -5   3   6        2.84        4.44      1.45 o 
  -4   3   6       17.32       20.81      1.85 o 
  -3   3   6        9.89       12.31      1.73 o 
  -2   3   6        8.15        8.74      1.50 o 
  -1   3   6        7.20        8.97      1.24 o 
   0   3   6        1.58        0.71      0.63 o 
   1   3   6       25.23       24.88      1.59 o 
   2   3   6       16.15       15.07      1.65 o 
   3   3   6       11.44        8.74      1.51 o 
   4   3   6        7.60        9.53      1.71 o 
  -8   4   6        5.47        2.16      1.83 o 
  -7   4   6        1.45        2.90      1.64 o 
  -6   4   6       65.65       63.60      3.55 o 
  -5   4   6       29.32       28.37      2.72 o 
  -4   4   6       24.98       26.64      2.29 o 
  -3   4   6        2.46        1.41      1.08 o 
  -2   4   6        0.98        1.43      1.08 o 
  -1   4   6        0.14       -1.02      0.74 o 
   0   4   6       65.46       54.92      2.38 o 
   1   4   6       69.11       60.30      2.06 o 
   2   4   6       24.44       18.46      1.78 o 
   3   4   6        2.50        2.30      1.10 o 
   4   4   6        0.97        0.05      1.07 o 
  -8   5   6        0.02        1.87      1.91 o 
  -7   5   6        0.45        2.68      1.72 o 
  -6   5   6        5.97        4.47      1.73 o 
  -5   5   6        1.00       -0.64      1.32 o 
  -4   5   6      163.87      158.04      4.38 o 
  -3   5   6       16.45       16.11      1.70 o 
  -2   5   6        1.31        1.57      1.01 o 
  -1   5   6       22.84       25.42      2.74 o 
   0   5   6      434.91      413.37      6.24 o 
   1   5   6      135.11      120.09      3.54 o 
   2   5   6       44.98       41.28      2.55 o 
   3   5   6        2.81        0.82      1.03 o 
   4   5   6        2.15        1.46      1.17 o 
  -8   6   6        0.05       -0.01      1.82 o 
  -7   6   6        0.51        2.20      1.72 o 
  -6   6   6        0.88        0.98      2.14 o 
  -5   6   6        3.46        4.46      1.68 o 
  -4   6   6        1.02        0.24      1.08 o 
  -3   6   6       25.47       22.16      1.98 o 
  -2   6   6       16.61       20.51      2.02 o 
  -1   6   6       81.80       80.79      3.57 o 
   0   6   6      108.95      107.31      3.34 o 
   1   6   6       76.07       72.07      2.91 o 
   2   6   6        0.01       -0.60      1.14 o 
   3   6   6        0.00       -0.43      0.94 o 
   4   6   6        0.13        0.87      1.16 o 
  -8   7   6        1.45        2.10      1.99 o 
  -7   7   6        3.19        3.41      1.73 o 
  -6   7   6        9.62       11.71      2.17 o 
  -5   7   6        6.66        6.04      1.75 o 
  -4   7   6      101.62       98.19      5.12 o 
  -3   7   6        0.44        0.60      0.99 o 
  -2   7   6       32.47       30.95      2.48 o 
  -1   7   6        6.28        5.03      1.41 o 
   0   7   6        7.33        7.44      1.42 o 
   1   7   6       24.16       31.74      2.36 o 
   2   7   6        8.92        6.16      1.37 o 
   3   7   6        0.18       -0.76      1.27 o 
   4   7   6       14.10       13.52      2.49 o 
  -8   8   6        0.54        0.19      1.86 o 
  -7   8   6        0.60        2.99      2.19 o 
  -6   8   6       13.04       10.27      2.14 o 
  -5   8   6        7.95        7.92      1.71 o 
  -4   8   6       23.87       23.40      2.30 o 
  -3   8   6        2.02        0.56      1.05 o 
  -2   8   6      623.77      610.56      8.63 o 
  -1   8   6       46.48       49.71      3.00 o 
   0   8   6      539.66      523.91      7.52 o 
   1   8   6      188.39      174.11      4.50 o 
   2   8   6        5.64        3.14      1.46 o 
   3   8   6        0.84        0.86      1.42 o 
   4   8   6        1.79        2.02      1.72 o 
  -7   9   6        1.71        1.26      1.69 o 
  -6   9   6        3.67        2.91      1.66 o 
  -5   9   6        0.02        1.06      1.26 o 
  -4   9   6       62.80       59.96      3.19 o 
  -3   9   6       92.11       86.11      3.53 o 
  -2   9   6      185.12      184.90      4.78 o 
  -1   9   6       31.69       36.52      2.75 o 
   0   9   6      211.57      204.68      4.78 o 
   1   9   6      230.84      224.65      6.24 o 
   2   9   6        3.95        3.20      1.24 o 
   3   9   6        1.58        2.20      1.50 o 
   4   9   6        0.83        3.10      1.84 o 
  -7  10   6        0.25        2.96      2.14 o 
  -6  10   6        0.21        0.86      1.70 o 
  -5  10   6        1.55        0.76      1.24 o 
  -4  10   6       47.80       53.92      3.23 o 
  -3  10   6        7.51       12.26      1.92 o 
  -2  10   6        1.32        1.64      1.23 o 
  -1  10   6        3.58        3.21      1.35 o 
   0  10   6        7.93        9.87      1.64 o 
   1  10   6       11.01       10.99      1.68 o 
   2  10   6        4.32        3.87      1.45 o 
   3  10   6        0.66        0.00      1.75 o 
   4  10   6        0.01       -1.12      1.75 o 
  -7  11   6        0.13        2.74      2.18 o 
  -6  11   6        7.57        7.90      2.14 o 
  -5  11   6        4.96        6.78      1.69 o 
  -4  11   6        0.11        1.27      1.28 o 
  -3  11   6       18.00       17.09      2.13 o 
  -2  11   6       80.56       84.82      3.42 o 
  -1  11   6       56.58       54.01      2.94 o 
   0  11   6       26.59       29.25      2.29 o 
   1  11   6        2.96        2.10      1.32 o 
   2  11   6        0.14       -0.29      1.25 o 
   3  11   6       11.17        7.54      2.62 o 
  -7  12   6        0.75        2.18      4.36 o 
  -6  12   6       10.10       10.11      3.28 o 
  -5  12   6        2.35        3.44      1.51 o 
  -4  12   6        0.03       -0.90      1.10 o 
  -3  12   6       74.78       74.71      3.41 o 
  -2  12   6      532.92      540.29      8.16 o 
  -1  12   6       41.60       40.92      2.78 o 
   0  12   6      131.95      127.85      4.57 o 
   1  12   6        1.40        1.63      1.28 o 
   2  12   6        1.08        2.07      1.37 o 
   3  12   6        3.32        3.92      1.68 o 
  -7  13   6        6.37        7.39      3.02 o 
  -6  13   6        0.50        4.18      3.46 o 
  -5  13   6        5.78        3.84      1.58 o 
  -4  13   6        1.37        0.07      1.56 o 
  -3  13   6        6.37        7.08      1.64 o 
  -2  13   6       15.41       21.21      4.37 o 
  -1  13   6       20.10       13.29      2.68 o 
   0  13   6        0.55       -0.20      1.14 o 
   1  13   6        0.06       -0.71      1.07 o 
   2  13   6        2.20        2.31      1.52 o 
   3  13   6       14.02       18.88      2.63 o 
  -6  14   6        8.02       16.56      4.02 o 
  -5  14   6        9.34       12.77      2.42 o 
  -4  14   6       44.78       46.01      4.18 o 
  -3  14   6       44.35       53.73      3.72 o 
  -2  14   6       22.53       20.66      3.33 o 
  -1  14   6        6.69        6.28      2.16 o 
   0  14   6        5.34        3.36      1.46 o 
   1  14   6        0.01        1.24      1.35 o 
   2  14   6        2.21        2.32      1.47 o 
   3  14   6        1.37        1.04      1.47 o 
  -6  15   6        2.82        8.93      3.74 o 
  -5  15   6        3.00        5.58      1.98 o 
  -4  15   6        0.01        1.93      1.39 o 
  -3  15   6        4.11        3.95      1.81 o 
  -2  15   6        0.61       -1.76      1.50 o 
  -1  15   6        6.19        4.44      3.42 o 
   0  15   6        1.24       -1.36      1.54 o 
   1  15   6        6.33        3.61      1.59 o 
   2  15   6        2.66        1.41      1.46 o 
  -6  16   6       21.61       19.16      4.18 o 
  -5  16   6        7.00        8.73      2.31 o 
  -4  16   6        1.23        1.56      1.51 o 
  -3  16   6       10.39       10.59      2.24 o 
  -2  16   6       10.47        8.96      2.45 o 
  -1  16   6        1.38        1.66      1.83 o 
   0  16   6        0.05        0.17      2.33 o 
   1  16   6       20.03       23.50      2.78 o 
   2  16   6        1.43       -0.04      1.39 o 
  -5  17   6        6.64       14.19      5.24 o 
  -4  17   6        0.10        0.34      1.58 o 
  -3  17   6        2.34        2.51      1.96 o 
  -2  17   6        0.77        2.28      1.93 o 
  -1  17   6        2.66        4.48      2.05 o 
   0  17   6        0.67       -0.03      1.69 o 
   1  17   6        1.73        1.59      1.39 o 
   2  17   6       11.38       12.11      2.31 o 
  -5  18   6        0.17        0.53      2.32 o 
  -4  18   6        2.10        2.99      3.13 o 
  -3  18   6        1.02        2.74      1.75 o 
  -2  18   6       14.24       12.12      6.32 o 
  -1  18   6       19.06       16.59      3.13 o 
   0  18   6        1.03       -0.61      1.70 o 
   1  18   6        0.13        0.34      1.46 o 
  -4  19   6        0.92        2.64      2.84 o 
  -3  19   6        4.91       10.99      2.81 o 
  -2  19   6        6.03        4.78      2.40 o 
  -1  19   6        1.60        2.46      1.96 o 
   0  19   6        0.24        1.63      2.00 o 
   1  19   6        0.58       -0.75      1.31 o 
  -4  20   6        6.90        8.21      3.84 o 
  -3  20   6        2.67        3.29      2.77 o 
  -2  20   6        1.37        2.99      2.77 o 
  -1  20   6        0.32        2.13      2.09 o 
   0  20   6        2.43        4.61      2.39 o 
  -3  21   6       11.04       12.92      4.34 o 
  -2  21   6        0.28       -1.23      2.47 o 
  -1  21   6       26.65       24.98      3.94 o 
  -8   1   7        0.19        2.45      3.43 o 
  -7   1   7        0.03        0.25      2.51 o 
  -6   1   7        3.43        7.11      2.77 o 
  -5   1   7        0.07        0.71      2.00 o 
  -4   1   7        0.01       -1.92      1.16 o 
  -3   1   7        4.73        3.41      1.60 o 
  -2   1   7       11.58       10.23      2.47 o 
  -1   1   7       16.35       13.63      2.36 o 
   0   1   7       32.24       29.96      2.62 o 
   1   1   7        9.19        4.83      1.44 o 
   2   1   7        7.23        6.82      1.38 o 
   3   1   7        0.51        0.16      1.13 o 
  -8   2   7        4.71        7.78      3.72 o 
  -7   2   7        2.41        5.30      2.99 o 
  -6   2   7        4.18        6.91      2.74 o 
  -5   2   7        6.90        8.14      2.23 o 
  -4   2   7        3.36        1.94      1.52 o 
  -3   2   7       28.42       28.99      3.10 o 
  -2   2   7        3.08        4.33      1.20 o 
  -1   2   7        7.65        8.09      1.21 o 
   0   2   7       58.67       39.98      2.14 o 
   1   2   7        0.02       -0.33      1.10 o 
   2   2   7        2.19        3.42      2.16 o 
   3   2   7        2.06        0.98      1.55 o 
  -7   3   7        0.69        2.75      2.69 o 
  -6   3   7       47.79       44.91      5.29 o 
  -5   3   7        0.35        0.62      1.23 o 
  -4   3   7        0.09        0.11      1.00 o 
  -3   3   7       31.80       33.13      2.42 o 
  -2   3   7        4.18        4.43      1.31 o 
  -1   3   7        1.09        1.43      0.90 o 
   0   3   7        1.75        1.10      0.89 o 
   1   3   7        0.74        0.44      1.11 o 
   2   3   7        5.92        6.55      1.81 o 
   3   3   7        0.47        2.40      1.68 o 
  -7   4   7        0.62        3.37      1.94 o 
  -6   4   7       49.93       38.11      5.23 o 
  -5   4   7       35.25       41.97      3.03 o 
  -4   4   7       13.34       13.12      2.23 o 
  -3   4   7        5.83        7.09      1.44 o 
  -2   4   7       25.53       33.82      2.61 o 
  -1   4   7        8.44       11.52      1.49 o 
   0   4   7       35.35       26.79      2.08 o 
   1   4   7        0.09        0.23      1.16 o 
   2   4   7       15.43       17.50      2.57 o 
   3   4   7        1.24        2.56      1.63 o 
  -7   5   7        4.56        5.97      3.60 o 
  -6   5   7       27.85       30.17      3.13 o 
  -5   5   7        1.20        1.75      1.35 o 
  -4   5   7       79.51       84.76      3.23 o 
  -3   5   7        7.82        6.90      1.50 o 
  -2   5   7      108.52      113.92      4.27 o 
  -1   5   7        2.60        1.12      0.98 o 
   0   5   7        6.32        3.20      1.08 o 
   1   5   7        2.28        0.96      1.17 o 
   2   5   7       27.22       27.11      3.01 o 
   3   5   7       18.90       19.30      3.61 o 
  -7   6   7        1.35        1.78      2.98 o 
  -6   6   7        1.40        3.83      1.68 o 
  -5   6   7       17.35       20.39      2.38 o 
  -4   6   7      184.73      184.92      5.13 o 
  -3   6   7       17.76       20.54      2.13 o 
  -2   6   7        4.20        3.75      1.41 o 
  -1   6   7        4.50        4.11      1.19 o 
   0   6   7        6.32        4.31      1.23 o 
   1   6   7        0.29        1.42      1.07 o 
   2   6   7        0.06        0.53      1.32 o 
   3   6   7        0.11       -0.90      1.45 o 
  -7   7   7        1.07        2.09      2.69 o 
  -6   7   7       43.66       47.45      3.81 o 
  -5   7   7        1.22       -0.43      1.38 o 
  -4   7   7        3.49        4.69      1.64 o 
  -3   7   7       28.58       35.63      2.67 o 
  -2   7   7      133.71      127.54      4.26 o 
  -1   7   7      147.76      133.62      3.66 o 
   0   7   7        4.21        4.29      1.22 o 
   1   7   7       27.35       26.08      2.27 o 
   2   7   7        0.02       -0.72      1.35 o 
   3   7   7        0.20        2.12      1.79 o 
  -7   8   7        0.07        2.08      2.07 o 
  -6   8   7        3.49        3.87      1.85 o 
  -5   8   7        0.50        0.64      1.35 o 
  -4   8   7       59.54       66.81      3.56 o 
  -3   8   7       37.97       36.73      2.75 o 
  -2   8   7      156.50      159.80      4.76 o 
  -1   8   7       99.31      102.95      3.30 o 
   0   8   7        2.33        2.20      1.15 o 
   1   8   7        2.74        4.23      1.35 o 
   2   8   7        3.32        2.37      1.62 o 
   3   8   7        0.11        0.59      1.54 o 
  -7   9   7        3.28        6.29      4.73 o 
  -6   9   7        2.91        4.78      1.93 o 
  -5   9   7       25.35       31.67      3.84 o 
  -4   9   7      141.32      133.26      4.61 o 
  -3   9   7        1.80        2.18      1.31 o 
  -2   9   7       93.53       99.38      3.90 o 
  -1   9   7       44.49       41.61      3.15 o 
   0   9   7        1.50        1.01      1.09 o 
   1   9   7        1.17        0.15      1.13 o 
   2   9   7        8.25        5.97      1.70 o 
   3   9   7        0.61       -1.65      1.92 o 
  -7  10   7        0.00        6.89      2.81 o 
  -6  10   7        0.43        2.11      2.75 o 
  -5  10   7        4.74        4.45      1.98 o 
  -4  10   7      137.24      140.12      4.67 o 
  -3  10   7        2.09        1.83      1.31 o 
  -2  10   7      165.41      160.97      4.80 o 
  -1  10   7       35.11       36.96      3.02 o 
   0  10   7        2.30        1.09      1.19 o 
   1  10   7        0.13        0.27      1.28 o 
   2  10   7        0.71       -0.04      1.33 o 
  -6  11   7       12.65       14.07      4.08 o 
  -5  11   7        1.11        1.79      1.45 o 
  -4  11   7       18.33       17.78      2.30 o 
  -3  11   7       33.97       35.38      4.15 o 
  -2  11   7      116.59      121.73      4.27 o 
  -1  11   7      121.01      119.54      4.99 o 
   0  11   7        2.39        2.86      1.41 o 
   1  11   7        1.46        3.47      1.50 o 
   2  11   7        1.02       -0.43      1.38 o 
  -6  12   7        3.97        7.95      2.52 o 
  -5  12   7       21.54       24.63      2.74 o 
  -4  12   7        2.30        2.08      1.49 o 
  -3  12   7       14.31       19.90      2.38 o 
  -2  12   7       43.93       49.87      3.69 o 
  -1  12   7       45.50       39.57      5.61 o 
   0  12   7        6.29        5.65      2.49 o 
   1  12   7        0.03        1.30      1.42 o 
   2  12   7        0.19       -0.23      1.43 o 
  -6  13   7        0.01        5.93      3.13 o 
  -5  13   7        1.42        3.25      1.64 o 
  -4  13   7        7.74        9.01      2.68 o 
  -3  13   7        2.74        8.14      2.22 o 
  -2  13   7        0.37        0.88      1.84 o 
  -1  13   7        2.37        1.37      1.78 o 
   0  13   7        0.94        0.24      1.29 o 
   1  13   7        1.15        0.00      1.32 o 
   2  13   7        3.06        4.15      1.76 o 
  -6  14   7        0.46        8.95      3.07 o 
  -5  14   7        2.85        5.57      1.83 o 
  -4  14   7       13.96       17.20      2.30 o 
  -3  14   7        2.99        4.74      2.10 o 
  -2  14   7       21.79       20.56      3.37 o 
  -1  14   7        7.34        5.75      2.28 o 
   0  14   7        8.55        9.12      1.89 o 
   1  14   7        0.46        2.55      1.85 o 
  -5  15   7        2.51        5.76      1.79 o 
  -4  15   7       27.10       28.74      3.42 o 
  -3  15   7        9.27       12.55      3.52 o 
  -2  15   7       10.26        7.18      2.42 o 
  -1  15   7        0.30        0.55      1.75 o 
   0  15   7        0.93        1.49      1.41 o 
   1  15   7       13.41       12.62      2.25 o 
  -5  16   7        0.01        1.36      3.85 o 
  -4  16   7        1.18        2.65      1.84 o 
  -3  16   7        1.77        2.31      2.05 o 
  -2  16   7        1.86        3.98      2.08 o 
  -1  16   7        0.28        2.80      2.15 o 
   0  16   7        0.14       -0.32      1.37 o 
   1  16   7        7.73       12.20      2.28 o 
  -4  17   7        7.84       11.80      4.88 o 
  -3  17   7        0.62        0.64      1.81 o 
  -2  17   7        3.34        6.70      2.59 o 
  -1  17   7        0.03       -1.07      1.82 o 
   0  17   7        0.01       -0.67      1.43 o 
  -4  18   7        2.62        5.71      3.60 o 
  -3  18   7        9.92       12.42      6.14 o 
  -2  18   7        9.87       12.27      3.15 o 
  -1  18   7        5.54        7.94      2.72 o 
  -2  19   7        0.04       -0.25      2.09 o 
  -7   0   8        0.51        9.87      5.04 o 
  -6   0   8        0.94        4.16      3.57 o 
  -5   0   8       15.06       13.64      3.60 o 
  -4   0   8        1.28        0.62      2.31 o 
  -3   0   8        3.07        3.07      2.73 o 
  -2   0   8        3.34        3.23      2.64 o 
  -1   0   8       12.72       11.51      4.94 o 
   0   0   8        1.01        2.62      3.12 o 
   1   0   8        0.14        1.18      3.39 o 
   2   0   8        1.92        2.91      3.92 o 
  -7   1   8        4.78       12.43      3.73 o 
  -6   1   8        0.65        5.93      2.68 o 
  -5   1   8        0.25        1.22      1.65 o 
  -4   1   8        0.73       -0.02      1.52 o 
  -3   1   8        0.02        1.59      1.76 o 
  -2   1   8       60.42       51.96      4.43 o 
  -1   1   8        5.96        3.18      2.59 o 
   0   1   8        5.07        2.50      2.42 o 
   1   1   8        0.39       -0.49      2.02 o 
   2   1   8        8.31       10.94      3.60 o 
  -7   2   8        0.30       10.98      3.45 o 
  -6   2   8       19.48       30.08      4.69 o 
  -5   2   8        1.02        3.35      2.13 o 
  -4   2   8        5.09        6.65      2.08 o 
  -3   2   8        0.13       -0.53      1.50 o 
  -2   2   8        0.05        0.48      1.84 o 
  -1   2   8        3.79        3.15      2.61 o 
   0   2   8       24.14       17.90      4.12 o 
   1   2   8       15.51       11.75      3.99 o 
   2   2   8        2.98        3.06      2.71 o 
  -7   3   8        2.84       12.66      3.72 o 
  -6   3   8       28.31       42.33      5.87 o 
  -5   3   8        0.15       -0.84      1.77 o 
  -4   3   8        0.33       -0.12      1.39 o 
  -3   3   8        5.45        3.40      1.81 o 
  -2   3   8       21.23       19.63      3.37 o 
  -1   3   8       10.70        8.47      3.22 o 
   0   3   8        9.10        5.11      2.90 o 
   1   3   8        3.96        2.42      2.65 o 
   2   3   8        3.63        6.80      3.46 o 
  -7   4   8        1.21        8.47      3.12 o 
  -6   4   8        8.51       20.16      4.19 o 
  -5   4   8        4.07        4.96      2.32 o 
  -4   4   8        1.36        1.27      1.58 o 
  -3   4   8        0.00       -0.55      1.51 o 
  -2   4   8        6.86        6.83      2.42 o 
  -1   4   8        2.25        3.93      2.66 o 
   0   4   8        5.23        5.34      1.76 o 
   1   4   8        2.63        2.14      1.55 o 
   2   4   8       14.85       22.61      3.04 o 
  -7   5   8        0.07        8.90      3.42 o 
  -6   5   8        9.28       23.21      4.45 o 
  -5   5   8       21.86       28.03      3.93 o 
  -4   5   8        0.15       -0.18      1.53 o 
  -3   5   8        6.25        6.41      2.12 o 
  -2   5   8        2.86        1.34      1.91 o 
  -1   5   8        8.57        8.60      1.49 o 
   0   5   8        0.04        1.03      1.11 o 
   1   5   8        0.13        0.78      1.47 o 
   2   5   8        1.65        1.77      1.70 o 
  -6   6   8       52.74       68.49      5.89 o 
  -5   6   8        4.47        6.33      2.51 o 
  -4   6   8        0.33        0.83      1.62 o 
  -3   6   8        0.01       -0.85      1.17 o 
  -2   6   8        5.83        2.83      2.00 o 
  -1   6   8        1.56        1.20      1.06 o 
   0   6   8       21.22       19.09      2.50 o 
   1   6   8        4.51        2.82      1.69 o 
  -6   7   8       39.35       60.17      6.74 o 
  -5   7   8        2.60        4.74      1.67 o 
  -4   7   8      100.84      112.34      4.02 o 
  -3   7   8       18.47       18.84      2.24 o 
  -2   7   8        1.68        2.00      1.43 o 
  -1   7   8        0.16        0.26      1.04 o 
   0   7   8        0.37       -0.11      1.05 o 
   1   7   8        2.19        1.46      1.31 o 
  -6   8   8        4.07       10.02      3.58 o 
  -5   8   8        0.46        1.71      1.60 o 
  -4   8   8        3.46        4.34      1.77 o 
  -3   8   8        3.12        2.42      1.50 o 
  -2   8   8        0.01       -0.90      1.21 o 
  -1   8   8        0.39       -1.02      0.99 o 
   0   8   8        4.76        5.72      1.73 o 
   1   8   8        6.32        7.07      1.64 o 
  -6   9   8       15.72       19.35      4.76 o 
  -5   9   8       13.23       14.25      2.33 o 
  -4   9   8       11.09       11.14      2.09 o 
  -3   9   8       22.55       25.83      2.61 o 
  -2   9   8        0.41        0.49      1.32 o 
  -1   9   8        4.56        2.60      1.22 o 
   0   9   8        0.59        1.45      1.28 o 
   1   9   8        0.14        1.10      1.41 o 
  -6  10   8        3.11        8.67      4.14 o 
  -5  10   8        3.11        5.20      2.18 o 
  -4  10   8       30.00       39.86      3.43 o 
  -3  10   8       49.19       58.33      5.19 o 
  -2  10   8        3.62        5.08      1.70 o 
  -1  10   8        3.33        3.32      1.28 o 
   0  10   8        0.42        1.02      1.35 o 
   1  10   8        0.47       -0.57      1.39 o 
  -5  11   8        2.31        5.09      3.58 o 
  -4  11   8       69.01       75.24      6.68 o 
  -3  11   8       40.00       45.02      4.77 o 
  -2  11   8        1.30        3.55      1.55 o 
  -1  11   8        3.36        3.44      1.59 o 
   0  11   8        9.89       17.49      2.42 o 
  -5  12   8        0.44        4.04      2.77 o 
  -4  12   8        0.27        6.72      3.28 o 
  -3  12   8       11.68       10.79      2.89 o 
  -2  12   8        9.26        6.71      2.61 o 
  -1  12   8        2.75        4.52      1.67 o 
   0  12   8        4.63        2.09      1.58 o 
  -5  13   8        0.14        6.87      2.93 o 
  -4  13   8       35.20       33.60      6.24 o 
  -3  13   8       15.91       12.71      2.77 o 
  -2  13   8        0.11       -1.07      1.74 o 
  -1  13   8        0.87       -0.56      1.43 o 
   0  13   8        4.22        4.90      1.83 o 
  -4  14   8       49.16       59.10      5.45 o 
  -3  14   8       36.50       41.51      6.76 o 
  -2  14   8        0.18        1.12      2.10 o 
  -1  14   8        6.83        9.78      2.11 o 
  -3  15   8        2.96        1.34      2.01 o 
  -2  15   8        2.30        3.08      2.17 o 
  -6   1   9        0.00       11.92      3.73 o 
  -5   1   9        1.12        1.89      1.98 o 
  -4   1   9       15.98       18.05      3.09 o 
  -3   1   9        4.33        3.15      2.20 o 
  -2   1   9        9.98        8.51      2.73 o 
  -1   1   9        4.40        1.87      3.58 o 
   0   1   9        9.92       11.93      3.87 o 
  -6   2   9        0.35        6.57      3.10 o 
  -5   2   9        0.98        2.04      1.97 o 
  -4   2   9        6.36        6.22      2.29 o 
  -3   2   9        1.31        0.60      2.01 o 
  -2   2   9        3.78        2.57      2.26 o 
  -1   2   9        1.65        0.02      3.99 o 
   0   2   9        0.54       -1.20      4.27 o 
  -5   3   9        2.20        1.95      2.01 o 
  -4   3   9        4.81        5.06      2.24 o 
  -3   3   9        6.70       10.64      2.78 o 
  -2   3   9       12.13        9.39      3.08 o 
  -1   3   9        4.62        4.62      3.06 o 
   0   3   9        0.19        2.65      2.78 o 
  -5   4   9        0.41        2.04      2.47 o 
  -4   4   9        4.13        3.80      2.13 o 
  -3   4   9        0.70        0.78      1.93 o 
  -2   4   9        2.82        2.32      2.41 o 
  -1   4   9        3.70        1.11      2.65 o 
   0   4   9        5.03       10.79      3.77 o 
  -5   5   9        0.11        3.09      2.34 o 
  -4   5   9        5.22        7.29      2.62 o 
  -3   5   9       14.23       15.51      3.03 o 
  -2   5   9        4.81        5.39      2.69 o 
  -1   5   9        5.60        6.81      2.67 o 
   0   5   9       18.17       17.82      6.90 o 
  -5   6   9        0.49        5.30      3.78 o 
  -4   6   9        0.16        0.15      1.78 o 
  -3   6   9        0.00        0.95      1.91 o 
  -2   6   9        0.93       -0.67      2.00 o 
  -1   6   9        1.93        1.25      2.33 o 
  -5   7   9        3.12        5.95      2.55 o 
  -4   7   9        5.20        7.96      2.42 o 
  -3   7   9        0.01        0.28      1.75 o 
  -2   7   9        1.80        2.42      2.37 o 
  -1   7   9        2.24        1.77      3.36 o 
  -4   8   9        0.00        1.26      1.82 o 
  -3   8   9        0.03        0.53      1.83 o 
  -2   8   9        8.18       10.58      3.38 o 
  -1   8   9        2.16        2.49      2.28 o 
  -4   9   9        5.14       14.86      4.35 o 
  -3   9   9        3.42        3.15      2.55 o 
  -2   9   9        3.40        6.94      4.03 o 
  -3  10   9        0.00        5.47      3.40 o 
  -2  10   9        0.51       -0.33      1.30 o 
                                                 
